# Supplementary material for: The use of machine learning in rare diseases: a scoping review
Source: Orphanet J Rare Dis. 2020 Jun 9;15:145. doi: 10.1186/s13023-020-01424-6 (PMC7285453; doi:10.1186/s13023-020-01424-6)
Supplement: Supplementary file 1 — Additional file 1. Articles_included: List of articles included in the review and extracted data; Articles_all: All articles identified by the literature search and reasons for exclusion (if excluded); Search_string: Search strings used for the systematic literature search. [file 13023_2020_1424_MOESM1_ESM.xlsx]

## Sheet: Fragestellung_Inputdaten
Übersicht über die Inputdaten der Fragestellungen
	Diagnosis	Predict Outcome	Predict Complication	Quality Management	Research	Predict Onset	Improve Treatment	Predict Treatment Response	Predict Progression	Risk estimation	Anzahl	Anteil
Images	39	0	0	0	2	0	1	0	#REF!	0	#REF!	#REF!
Omics	14	0	0	0	25	0	4	0	0	0	43	#REF!
Demographic Data	6	0	0	0	1	0	5	0	0	0	12	#REF!
Functional Tests	19	0	0	0	2	0	0	0	0	0	21	#REF!
Laboratory	7	0	0	0	3	0	2	0	0	0	12	#REF!
EHR Data	11	0	0	0	2	0	3	0	0	0	16	#REF!
Clinical Test Score	1	0	0	0	1	0	1	0	0	0	3	#REF!
Patient / Family History	2	0	0	0	2	0	3	0	0	0	7	#REF!
Medication	1	0	0	0	0	0	3	0	0	0	4	#REF!
Sonstiges	4	0	0	0	0	0	1	0	0	0	5	#REF!
Literatur	1	0	0	0	4	0	1	0	0	0	6	#REF!
Clinician Notes	#REF!	#REF!	#REF!	#REF!	#REF!	#REF!	#REF!	#REF!	0	#REF!	#REF!	#REF!
											#REF!

## Sheet: Fragestellung_Algorithmen
Übersicht über die Algorithmen der Fragestellungen
	Diagnosis	Predict Outcome	Predict Complication	Quality Management	Research	Predict Onset	Improve Treatment	Predict Treatment Response	Risk estimation	Predict Progression	Anzahl	Anteil
Artificial Neural Network	31	0	0	0	9	0	1	0	0	0	41	#REF!
Ensemble Learning	28	0	0	0	11	0	3	0	0	0	42	#REF!
SVM	32	0	0	0	11	0	0	0	0	0	43	#REF!
Regression	5	0	0	0	2	0	2	0	0	0	9	#REF!
Decision Tree	5	0	0	0	2	0	0	0	0	0	7	#REF!
Bayesian Models	9	0	0	0	3	0	0	0	0	0	12	#REF!
Clustering	8	0	0	0	3	0	3	0	0	0	14	#REF!
Instance based	8	0	0	0	2	0	0	0	0	0	10	#REF!
Discriminant Analysis	#REF!	#REF!	#REF!	#REF!	#REF!	#REF!	#REF!	#REF!	#REF!	#REF!	#REF!	#REF!
Sonstiges	5	0	0	0	2	0	2	0	0	0	9	#REF!
Graphical Models	#REF!	#REF!	#REF!	#REF!	#REF!	#REF!	#REF!	#REF!	#REF!	#REF!	#REF!	#REF!
Reinforcement learning	#REF!	#REF!	#REF!	#REF!	#REF!	#REF!	#REF!	#REF!	#REF!	#REF!	#REF!	#REF!
											#REF!

## Sheet: Articles_included
Rare disease						Bibliographic information					Research question	Input Data														Algorithm
Disorder Name	Prevalence class	Mean Value per 100 000	Inheritable?	Inheritance	Preferential Parent	Year	Author	Title	Journal	Country	Research question	Cases	Controls	Demographic Data	Other EHR Data	Patient / Family History	Laboratory	Medication	Functional Tests	Images	Omics	Clinical Test Score	Literature	Other	Data source	Artificial Neural Network	Support Vector Machine	Clustering	Regression (Logistic)	Regression (Other)	Decision Tree	Bayesian Models	Instance based	Ensemble Learning	Discriminant Analysis	Other	Validation
22q11.2 deletion syndrome	1-5 / 10 000	25	Not sure or Unknown	Autosomal dominant or Not applicable or Unknown	Rare developmental defect during embryogenesis	2017	Schreiner, Matthew; Forsyth, Jennifer K.; Karlsgodt, Katherine H.; Anderson, Ariana E.; Hirsh, Nurit; Kushan, Leila; Uddin, Lucina Q.; Mattiacio, Leah; Coman, Ioana L.; Kates, Wendy R.; Bearden, Carrie E.	Intrinsic Connectivity Network-Based Classification and Detection of Psychotic Symptoms in Youth With 22q11.2 Deletions.	Cerebral cortex (New York, N.Y. : 1991)	USA	Diagnosis	33	33							1					prospective				1	1							external validation
22q11.2 deletion syndrome	1-5 / 10 000	25	Not sure or Unknown	Autosomal dominant or Not applicable or Unknown	Rare developmental defect during embryogenesis	2017	Tylee, Daniel S.; Kikinis, Zora; Quinn, Thomas P.; Antshel, Kevin M.; Fremont, Wanda; Tahir, Muhammad A.; Zhu, Anni; Gong, Xue; Glatt, Stephen J.; Coman, Ioana L.; Shenton, Martha E.; Kates, Wendy R.; Makris, Nikos	Machine-learning classification of 22q11.2 deletion syndrome: A diffusion tensor imaging study.	NeuroImage. Clinical	USA	Diagnosis	56	30							1					prospective		1										split-sample validation
Acquired aneurysmal subarachnoid hemorrhage	1-5 / 10 000	10	Not sure or Unknown	n.A.	Rare neurologic disease	2019	Megjhani, Murad; Kaffashi, Farhad; Terilli, Kalijah; Alkhachroum, Ayham; Esmaeili, Behnaz; Doyle, Kevin William; Murthy, Santosh; Velazquez, Angela G.; Connolly, E. Sander Jr; Roh, David Jinou; Agarwal, Sachin; Loparo, Ken A.; Claassen, Jan; Boehme, Amelia; Park, Soojin	Heart Rate Variability as a Biomarker of Neurocardiogenic Injury After Subarachnoid Hemorrhage.	Neurocritical care	Colombia	Diagnosis	56	270	1					1						prospective		1		1	1				1			cross-validation
Acquired aneurysmal subarachnoid hemorrhage	1-5 / 10 000	10	Not sure or Unknown	n.A.	Rare neurologic disease	2019	Stapleton, C., Acharjee, A.,	High-throughput metabolite profiling: identification of plasma taurine as a potential biomarker of functional outcome after aneurysmal subarachnoid hemorrhage.	J Neurosurg	USA	Prognosis	137	0				1								prospective					1							cross-validation
Acquired aneurysmal subarachnoid hemorrhage	1-5 / 10 000	10	Not sure or Unknown	n.A.	Rare neurologic disease	2019	Tanioka, Satoru; Ishida, Fujimaro; Nakano, Fumi; Kawakita, Fumihiro; Kanamaru, Hideki; Nakatsuka, Yoshinari; Nishikawa, Hirofumi; Suzuki, Hidenori	Machine Learning Analysis of Matricellular Proteins and Clinical Variables for Early Prediction of Delayed Cerebral Ischemia After Aneurysmal Subarachnoid Hemorrhage.	Molecular neurobiology	Japan	Prognosis	13	82	1	1		1					1			retrospective									1			cross-validation
Acquired aneurysmal subarachnoid hemorrhage	1-5 / 10 000	10	Not sure or Unknown	n.A.	Rare neurologic disease	2019	Ramos, Lucas Alexandre; van der Steen, Wessel E.; Sales Barros, Renan; Majoie, Charles B. L. M.; van den Berg, Rene; Verbaan, Dagmar; Vandertop, W. Peter; Zijlstra, I. Jsbrand Andreas Jan; Zwinderman, A. H.; Strijkers, Gustav J.; Olabarriaga, Silvia Delgado; Marquering, Henk A.	Machine learning improves prediction of delayed cerebral ischemia in patients with subarachnoid hemorrhage.	Journal of neurointerventional surgery	Netherlands	Prognosis	317	0							1					retrospective	1	1		1					1			cross-validation
Acquired aneurysmal subarachnoid hemorrhage	1-5 / 10 000	10	Not sure or Unknown	n.A.	Rare neurologic disease	2018	Zador, Zsolt; Huang, Wendy; Sperrin, Matthew; Lawton, Michael T.	Multivariable and Bayesian Network Analysis of Outcome Predictors in Acute Aneurysmal Subarachnoid Hemorrhage: Review of a Pure Surgical Series in the Post-International Subarachnoid Aneurysm Trial Era.	Operative neurosurgery (Hagerstown, Md.)	USA	Prognosis	226	0	1			1		1			1			retrospective				1			1					cross-validation
Acquired aneurysmal subarachnoid hemorrhage	1-5 / 10 000	10	Not sure or Unknown	n.A.	Rare neurologic disease	2018	Rubbert, Christian; Patil, Kaustubh R.; Beseoglu, Kerim; Mathys, Christian; May, Rebecca; Kaschner, Marius G.; Sigl, Benjamin; Teichert, Nikolas A.; Boos, Johannes; Turowski, Bernd; Caspers, Julian	Prediction of outcome after aneurysmal subarachnoid haemorrhage using data from patient admission.	European radiology	Germany	Prognosis	147	0	1	1					1		1			retrospective									1			cross-validation
Acute liver failure	1-5 / 10 000	20	Not sure or Unknown	n.A.	Rare hepatic disease	2019	Speiser, Jaime Lynn; Karvellas, Constantine J.; Wolf, Bethany J.; Chung, Dongjun; Koch, David G.; Durkalski, Valerie L.	Predicting daily outcomes in acetaminophen-induced acute liver failure patients with machine learning techniques.	Computer methods and programs in biomedicine	USA	Prognosis	1042	0	1			1								retrospective	1	1	1		1	1	1		1			split-sample validation
Acute liver failure	1-5 / 10 000	20	Not sure or Unknown	n.A.	Rare hepatic disease	2019	Ren, Y., Xu, Y., Lee, W.	In-depth serum virome analysis in patients with acute liver failure with indeterminate etiology	Archives of Virology	USA	Research	8	0								1				retrospective							1					n.A.
Acute lung injury	1-5 / 10 000	25	Not sure or Unknown	n.A.	Rare respiratory disease	2018	Fei, Yang; Gao, Kun; Li, Wei-Qin	Artificial neural network algorithm model as powerful tool to predict acute lung injury following to severe acute pancreatitis.	Pancreatology : official journal of the International Association of Pancreatology (IAP) ... [et al.]	China	Prognosis	67	150	1			1		1						retrospective	1			1								split-sample validation
Acute lung injury	1-5 / 10 000	25	Not sure or Unknown	n.A.	Rare respiratory disease	2016	Che, Zhengping; Purushotham, Sanjay; Khemani, Robinder; Liu, Yan	Interpretable Deep Models for ICU Outcome Prediction.	Annual Symposium proceedings. AMIA Symposium	USA	Prognosis	398	0	1			1		1						retrospective	1								1			cross-validation
Acute sensorineural hearing loss by acute acoustic trauma or sudden deafness or surgery induced acoustic trauma	1-5 / 10 000	40,00	Not sure or Unknown	n.A.	Rare otorhinolaryngologic disease	2019	Chang, Young-Soo; Park, Heesung; Hong, Sung Hwa; Chung, Won-Ho; Cho, Yang-Sun; Moon, Il Joon	Predicting cochlear dead regions in patients with hearing loss through a machine learning-based approach: A preliminary study.	PloS one	South Korea	Prognosis	380	3370	1					1						retrospective				1		1			1			cross-validation
Amyotrophic lateral sclerosis	1-9 / 100 000	3.85	Not sure or Unknown	Autosomal dominant or Autosomal recessive or Not applicable	Rare neurologic disease	2012	Sugavaneswaran, L.; Umapathy, K.; Krishnan, S.	Ambiguity domain-based identification of altered gait pattern in ALS disorder.	Journal of neural engineering	Canada	Diagnosis	13	16						1						retrospective	1									1		cross-validation
Amyotrophic lateral sclerosis	1-9 / 100 000	3.85	Not sure or Unknown	Autosomal dominant or Autosomal recessive or Not applicable	Rare neurologic disease	2011	Sugavaneswaran, Lakshmi; Umapathy, Karthikeyan; Krishnan, Sridhar	Discriminative time-frequency kernels for gait analysis for amyotrophic lateral sclerosis.	Annual International Conference of the IEEE Engineering in Medicine and Biology Society	Canada	Diagnosis	13	16						1						prospective		1										external validation
Amyotrophic lateral sclerosis	1-9 / 100 000	3.85	Not sure or Unknown	Autosomal dominant or Autosomal recessive or Not applicable	Rare neurologic disease	2017	Konrad, Csaba; Kawamata, Hibiki; Bredvik, Kirsten G.; Arreguin, Andrea J.; Cajamarca, Steven A.; Hupf, Jonathan C.; Ravits, John M.; Miller, Timothy M.; Maragakis, Nicholas J.; Hales, Chadwick M.; Glass, Jonathan D.; Gross, Steven; Mitsumoto, Hiroshi; Manfredi, Giovanni	Fibroblast bioenergetics to classify amyotrophic lateral sclerosis patients.	Molecular neurodegeneration	USA	Diagnosis	171	91								1				prospective		1										cross-validation
Amyotrophic lateral sclerosis	1-9 / 100 000	3.85	Not sure or Unknown	Autosomal dominant or Autosomal recessive or Not applicable	Rare neurologic disease	2014	Zhang, Xu; Barkhaus, Paul E.; Rymer, William Zev; Zhou, Ping	Machine Learning for Supporting Diagnosis of Amyotrophic Lateral Sclerosis Using Surface Electromyogram.	IEEE transactions on neural systems and rehabilitation engineering : a publication of the IEEE Engineering in Medicine and Biology Society	China	Diagnosis	10	11						1						prospective										1		cross-validation
Amyotrophic lateral sclerosis	1-9 / 100 000	3.85	Not sure or Unknown	Autosomal dominant or Autosomal recessive or Not applicable	Rare neurologic disease	2017	Liu, Yi-Hung; Huang, Shiuan; Huang, Yi-De	Motor Imagery EEG Classification for Patients with Amyotrophic Lateral Sclerosis Using Fractal Dimension and Fisher's Criterion-Based Channel Selection.	Sensors (Basel, Switzerland)	Taiwan	Diagnosis	5	0						1						prospective								1		1		cross-validation
Amyotrophic lateral sclerosis	1-9 / 100 000	3.85	Not sure or Unknown	Autosomal dominant or Autosomal recessive or Not applicable	Rare neurologic disease	2017	Sarica, Alessia; Cerasa, Antonio; Valentino, Paola; Yeatman, Jason; Trotta, Maria; Barone, Stefania; Granata, Alfredo; Nistico, Rita; Perrotta, Paolo; Pucci, Franco; Quattrone, Aldo	The corticospinal tract profile in amyotrophic lateral sclerosis.	Human brain mapping	Italy	Diagnosis	24	24							1					prospective									1			cross-validation
Amyotrophic lateral sclerosis	1-9 / 100 000	3.85	Not sure or Unknown	Autosomal dominant or Autosomal recessive or Not applicable	Rare neurologic disease	2013	Welsh, Robert C.; Jelsone-Swain, Laura M.; Foerster, Bradley R.	The utility of independent component analysis and machine learning in the identification of the amyotrophic lateral sclerosis diseased brain.	Frontiers in human neuroscience	USA	Diagnosis	32	32							1					prospective		1										cross-validation
Amyotrophic lateral sclerosis	1-9 / 100 000	3.85	Not sure or Unknown	Autosomal dominant or Autosomal recessive or Not applicable	Rare neurologic disease	2019	Yin, Bojian; Balvert, Marleen; van der Spek, Rick A. A.; Dutilh, Bas E.; Bohte, Sander; Veldink, Jan; Schonhuth, Alexander	Using the structure of genome data in the design of deep neural networks for predicting amyotrophic lateral sclerosis from genotype.	Bioinformatics (Oxford, England)	Netherlands	Diagnosis	4511	7397								1				retrospective	1											external validation
Amyotrophic lateral sclerosis	1-9 / 100 000	3.85	Not sure or Unknown	Autosomal dominant or Autosomal recessive or Not applicable	Rare neurologic disease	2018	Bakkar, Nadine; Kovalik, Tina; Lorenzini, Ileana; Spangler, Scott; Lacoste, Alix; Sponaugle, Kyle; Ferrante, Philip; Argentinis, Elenee; Sattler, Rita; Bowser, Robert	Artificial intelligence in neurodegenerative disease research: use of IBM Watson to identify additional RNA-binding proteins altered in amyotrophic lateral sclerosis.	Acta neuropathologica	USA	Improve Treatment	28	18								1		1		retrospective											1	cross-validation
Amyotrophic lateral sclerosis	1-9 / 100 000	3.85	Not sure or Unknown	Autosomal dominant or Autosomal recessive or Not applicable	Rare neurologic disease	2018	Blasco, Helene; Patin, Franck; Descat, Amandine; Garcon, Guillaume; Corcia, Philippe; Gele, Patrick; Lenglet, Timothee; Bede, Peter; Meininger, Vincent; Devos, David; Gossens, Jean Francois; Pradat, Pierre-Francois	A pharmaco-metabolomics approach in a clinical trial of ALS: Identification of predictive markers of progression.	PloS one	France	Prognosis	76	0	1							1				prospective									1			split-sample validation
Amyotrophic lateral sclerosis	1-9 / 100 000	3.85	Not sure or Unknown	Autosomal dominant or Autosomal recessive or Not applicable	Rare neurologic disease	2018	Wang, Jun; Kothalkar, Prasanna V.; Kim, Myungjong; Bandini, Andrea; Cao, Beiming; Yunusova, Yana; Campbell, Thomas F.; Heitzman, Daragh; Green, Jordan R.	Automatic prediction of intelligible speaking rate for individuals with ALS from speech acoustic and articulatory samples.	International journal of speech-language pathology	USA	Prognosis	12	2						1						prospective		1										cross-validation
Amyotrophic lateral sclerosis	1-9 / 100 000	3.85	Not sure or Unknown	Autosomal dominant or Autosomal recessive or Not applicable	Rare neurologic disease	2017	Huang, Zhengnan; Zhang, Hongjiu; Boss, Jonathan; Goutman, Stephen A.; Mukherjee, Bhramar; Dinov, Ivo D.; Guan, Yuanfang	Complete hazard ranking to analyze right-censored data: An ALS survival study.	PLoS computational biology	USA	Prognosis	6565	0	1			1		1			1			retrospective					1				1			external validation
Amyotrophic lateral sclerosis	1-9 / 100 000	3.85	Not sure or Unknown	Autosomal dominant or Autosomal recessive or Not applicable	Rare neurologic disease	2017	van der Burgh, Hannelore K.; Schmidt, Ruben; Westeneng, Henk-Jan; de Reus, Marcel A.; van den Berg, Leonard H.; van den Heuvel, Martijn P.	Deep learning predictions of survival based on MRI in amyotrophic lateral sclerosis.	NeuroImage. Clinical	Netherlands	Prognosis	135	0	1						1		1			prospective	1											split-sample validation
Amyotrophic lateral sclerosis	1-9 / 100 000	3.85	Not sure or Unknown	Autosomal dominant or Autosomal recessive or Not applicable	Rare neurologic disease	2019	Gordon, Jonathan; Lerner, Boaz	Insights into Amyotrophic Lateral Sclerosis from a Machine Learning Perspective.	Journal of clinical medicine	UK	Prognosis	3772	0	1			1		1						retrospective					1	1	1		1			split-sample validation
Amyotrophic lateral sclerosis	1-9 / 100 000	3.85	Not sure or Unknown	Autosomal dominant or Autosomal recessive or Not applicable	Rare neurologic disease	2019	Bjornevik, Kjetil; Zhang, Zhongli; O'Reilly, Eilis J.; Berry, James D.; Clish, Clary B.; Deik, Amy; Jeanfavre, Sarah; Kato, Ikuko; Kelly, Rachel S.; Kolonel, Laurence N.; Liang, Liming; Marchand, Loic Le; McCullough, Marjorie L.; Paganoni, Sabrina; Pierce, Kerry A.; Schwarzschild, Michael A.; Shadyab, Aladdin H.; Wactawski-Wende, Jean; Wang, Dong D.; Wang, Ying; Manson, JoAnn E.; Ascherio, Alberto	Prediagnostic plasma metabolomics and the risk of amyotrophic lateral sclerosis.	Neurology	Norway	Prognosis	275	0	1							1				retrospective			1	1	1							cross-validation
Amyotrophic lateral sclerosis	1-9 / 100 000	3.85	Not sure or Unknown	Autosomal dominant or Autosomal recessive or Not applicable	Rare neurologic disease	2012	Buscema, Massimo; Penco, Silvana; Grossi, Enzo	A Novel Mathematical Approach to Define the Genes/SNPs Conferring Risk or Protection in Sporadic Amyotrophic Lateral Sclerosis Based on Auto Contractive Map Neural Networks and Graph Theory.	Neurology research international	Italy	Research	54	208								1				retrospective	1											n.A.
Autosomal dominant polycystic kidney disease	1-5 / 10 000	39.6	Inheritable	Autosomal dominant	Rare renal disease	2017	Kline, Timothy L.; Korfiatis, Panagiotis; Edwards, Marie E.; Blais, Jaime D.; Czerwiec, Frank S.; Harris, Peter C.; King, Bernard F.; Torres, Vicente E.; Erickson, Bradley J.	Performance of an Artificial Multi-observer Deep Neural Network for Fully Automated Segmentation of Polycystic Kidneys.	Journal of digital imaging	USA	Diagnosis	2000	0							1					retrospective	1											split-sample validation
Autosomal dominant polycystic kidney disease	1-5 / 10 000	39.6	Inheritable	Autosomal dominant	Rare renal disease	2019	Bruschi, Maurizio; Granata, Simona; Santucci, Laura; Candiano, Giovanni; Fabris, Antonia; Antonucci, Nadia; Petretto, Andrea; Bartolucci, Martina; Del Zotto, Genny; Antonini, Francesca; Ghiggeri, Gian Marco; Lupo, Antonio; Gambaro, Giovanni; Zaza, Gianluigi	Proteomic Analysis of Urinary Microvesicles and Exosomes in Medullary Sponge Kidney Disease and Autosomal Dominant Polycystic Kidney Disease.	Clinical journal of the American Society of Nephrology : CJASN	Italy	Research	15	0				1				1				retrospective	1	1								1		n.A.
Behavioral variant of frontotemporal dementia	1-9 / 100 000	4	Inheritable	Autosomal dominant	Rare neurologic disease	2019	Zhutovsky, Paul; Vijverberg, Everard G. B.; Bruin, Willem B.; Thomas, Rajat M.; Wattjes, Mike P.; Pijnenburg, Yolande A. L.; van Wingen, Guido A.; Dols, Annemiek	Individual Prediction of Behavioral Variant Frontotemporal Dementia Development Using Multivariate Pattern Analysis of Magnetic Resonance Imaging Data.	Journal of Alzheimer's disease : JAD	Netherlands	Prognosis	18	55		1					1					retrospective		1										cross-validation
Behçet disease	1-9 / 100 000	5	Inheritable	Multigenic/multifactorial	Rare systemic or rheumatologic disease	2018	Senusi, Amal A.; Liu, Jie; Bevec, Dorian; Bergmeier, Lesley A.; Stanford, Miles; Kidd, Desmond; Jawad, Ali; Higgins, Steve; Fortune, Farida	Why are Behcet's disease patients always exhausted?	Clinical and experimental rheumatology	UK	Research	97	30										1		prospective											1	n.A.
Bronchopulmonary dysplasia	1-5 / 10 000	13	Not inheritable	Not applicable	Rare respiratory disease	2016	Ochab, Marcin; Wajs, Wieslaw	Expert system supporting an early prediction of the bronchopulmonary dysplasia.	Computers in biology and medicine	Poland	Prognosis	109	0	1	1				1						prospective		1		1								cross-validation
Brugada syndrome	1-5 / 10 000	20	Not sure or Unknown	Autosomal dominant or Not applicable	Rare cardiac disease	2018	Clerx, Michael; Heijman, Jordi; Collins, Pieter; Volders, Paul G. A.	Predicting changes to INa from missense mutations in human SCN5A.	Scientific reports	Netherlands	Prognosis	n.A.	n.A.								1				retrospective	1	1					1		1			cross-validation
Calciphylaxis	1-9 / 100 000	5	Not inheritable	Not applicable	Rare systemic or rheumatologic disease	2018	Kleiman, Ross S.; LaRose, Eric R.; Badger, Jonathan C.; Page, David; Caldwell, Michael D.; Clay, James A.; Peissig, Peggy L.	Using Machine Learning Algorithms to Predict Risk for Development of Calciphylaxis in Patients with Chronic Kidney Disease.	AMIA Joint Summits on Translational Science proceedings. AMIA Joint Summits on Translational Science	USA	Prognosis	38	363				1	1	1						retrospective				1					1			cross-validation
Catecholaminergic polymorphic ventricular tachycardia	1-5 / 10 000	10	Inheritable	Autosomal dominant or Autosomal recessive	Rare cardiac disease	2019	Xie, Lijian; Hou, Cuilan; Jiang, Xunwei; Zhao, Jian; Li, Yun; Xiao, Tingting	A compound heterozygosity of Tecrl gene confirmed in a catecholaminergic polymorphic ventricular tachycardia family.	European journal of medical genetics	China	Research	1	0								1				prospective	1	1										n.A.
Central retinal vein occlusion	1-5 / 10 000	28	Not sure or Unknown	n.A.	Rare ophthalmic disorder	2012	Anitha, J.; Vijila, C. Kezi Selva; Selvakumar, A. Immanuel; Indumathy, A.; Jude Hemanth, D.	Automated multi-level pathology identification techniques for abnormal retinal images using artificial neural networks.	The British journal of ophthalmology	India	Diagnosis	n.A.	n.A.							1					retrospective	1											split-sample validation
Central retinal vein occlusion	1-5 / 10 000	28	Not sure or Unknown	n.A.	Rare ophthalmic disorder	2018	Nagasato, Daisuke; Tabuchi, Hitoshi; Ohsugi, Hideharu; Masumoto, Hiroki; Enno, Hiroki; Ishitobi, Naofumi; Sonobe, Tomoaki; Kameoka, Masahiro; Niki, Masanori; Hayashi, Ken; Mitamura, Yoshinori	Deep Neural Network-Based Method for Detecting Central Retinal Vein Occlusion Using Ultrawide-Field Fundus Ophthalmoscopy.	Journal of ophthalmology	Japan	Diagnosis	125	202							1					retrospective	1	1										cross-validation
Central retinal vein occlusion	1-5 / 10 000	28	Not sure or Unknown	n.A.	Rare ophthalmic disorder	2017	Vogl, Wolf-Dieter; Waldstein, Sebastian M.; Gerendas, Bianca S.; Schmidt-Erfurth, Ursula; Langs, Georg	Predicting Macular Edema Recurrence from Spatio-Temporal Signatures in Optical Coherence Tomography Images.	IEEE transactions on medical imaging	Austria	Improve Treatment	155	0							1					prospective				1					1			cross-validation
Cerebral arteriovenous malformation	1-9 / 100 000	6	Not sure or Unknown	No data available	Rare developmental defect during embryogenesis	2019	Wang, Tonghe; Lei, Yang; Tian, Sibo; Jiang, Xiaojun; Zhou, Jun; Liu, Tian; Dresser, Sean; Curran, Walter J.; Shu, Hui-Kuo; Yang, Xiaofeng	Learning-based automatic segmentation of arteriovenous malformations on contrast CT images in brain stereotactic radiosurgery.	Medical physics	USA	Diagnosis	80	0							1					retrospective	1											cross-validation
Cerebral arteriovenous malformation	1-9 / 100 000	6	Not sure or Unknown	No data available	Rare developmental defect during embryogenesis	2016	Asadi, Hamed; Kok, Hong Kuan; Looby, Seamus; Brennan, Paul; O'Hare, Alan; Thornton, John	Outcomes and Complications After Endovascular Treatment of Brain Arteriovenous Malformations: A Prognostication Attempt Using Artificial Intelligence.	World neurosurgery	Ireland	Prognosis	199	0							1		1			retrospective	1	1										cross-validation
Cerebral arteriovenous malformation	1-9 / 100 000	6	Not sure or Unknown	No data available	Rare developmental defect during embryogenesis	2019	Zhang, Yupeng; Yan, Peng; Liang, Fei; Ma, Chao; Liang, Shikai; Jiang, Chuhan	Predictors of Epilepsy Presentation in Unruptured Brain Arteriovenous Malformations: A Quantitative Evaluation of Location and Radiomics Features on	World neurosurgery	China	Prognosis	117	0							1					retrospective					1							cross-validation
Cerebral arteriovenous malformation	1-9 / 100 000	6	Not sure or Unknown	No data available	Rare developmental defect during embryogenesis	2016	Oermann, Eric Karl; Rubinsteyn, Alex; Ding, Dale; Mascitelli, Justin; Starke, Robert M.; Bederson, Joshua B.; Kano, Hideyuki; Lunsford, L. Dade; Sheehan, Jason P.; Hammerbacher, Jeffrey; Kondziolka, Douglas	Using a Machine Learning Approach to Predict Outcomes after Radiosurgery for Cerebral Arteriovenous Malformations.	Scientific reports	USA	Prognosis	1291	0	1		1				1					retrospective		1		1					1			cross-validation
Choroideremia	1-9 / 100 000	2	Inheritable	X-linked recessive	Rare ophthalmic disorder	2018	Wang, Zhuo; Camino, Acner; Hagag, Ahmed M.; Wang, Jie; Weleber, Richard G.; Yang, Paul; Pennesi, Mark E.; Huang, David; Li, Dengwang; Jia, Yali	Automated detection of preserved photoreceptor on optical coherence tomography in choroideremia based on machine learning.	Journal of biophotonics	USA	Diagnosis	9	5							1					prospective									1			medical expert
Chronic inflammatory demyelinating polyneuropathy	1-9 / 100 000	3.7	Not inheritable	Not applicable	Rare neurologic disease	2011	Ziganshin, R. Kh; Arapidi, G. P.; Azarkin, I. V.; Balmasova, I. P.; Timchenko, O. L.; Fed'kina, Iu A.; Morozova, E. A.; Piradov, M. A.; Suponeva, N. A.; Iushchuk, N. D.; Govorun, V. M.	[Proteomic technologies for identification of serum potential biomarkers of autoimmune demyelinating polyneuropathies].	Bioorganicheskaia khimiia	Russia	Research	24	35				1								prospective	1										1	n.A.
Cleft lip/palate	1-5 / 10 000	25	Inheritable	Multigenic/multifactorial	Rare developmental defect during embryogenesis	2019	Wang, Xiyue; Yang, Sen; Tang, Ming; Yin, Heng; Huang, Hua; He, Ling	HypernasalityNet: Deep recurrent neural network for automatic hypernasality detection.	International journal of medical informatics	China	Diagnosis	72	72						1						prospective									1			cross-validation
Cleft lip/palate	1-5 / 10 000	25	Inheritable	Multigenic/multifactorial	Rare developmental defect during embryogenesis	2019	Liu, Dongjing; Wang, Mengying; Yuan, Yuan; Schwender, Holger; Wang, Hong; Wang, Ping; Zhou, Zhibo; Li, Jing; Wu, Tao; Zhu, Hongping; Beaty, Terri H.	Gene-gene interaction among cell adhesion genes and risk of nonsyndromic cleft lip with or without cleft palate in Chinese case-parent trios.	Molecular genetics & genomic medicine	USA	Research	806	0							1					retrospective				1								n.A.
Cleft lip/palate	1-5 / 10 000	25	Inheritable	Multigenic/multifactorial	Rare developmental defect during embryogenesis	2015	Li, Qing; Kim, Yoonhee; Suktitipat, Bhoom; Hetmanski, Jacqueline B.; Marazita, Mary L.; Duggal, Priya; Beaty, Terri H.; Bailey-Wilson, Joan E.	Gene-Gene Interaction Among WNT Genes for Oral Cleft in Trios.	Genetic epidemiology	USA	Research	1576	0								1				retrospective				1					1			n.A.
Cleft lip/palate	1-5 / 10 000	25	Inheritable	Multigenic/multifactorial	Rare developmental defect during embryogenesis	2018	Zhang, Shi-Jian; Meng, Peiqi; Zhang, Jieni; Jia, Peizeng; Lin, Jiuxiang; Wang, Xiangfeng; Chen, Feng; Wei, Xiaoxing	Machine Learning Models for Genetic Risk Assessment of Infants with Non-syndromic Orofacial Cleft.	Genomics, proteomics & bioinformatics	China	Research	382	709								1				prospective	1	1		1		1	1	1	1			cross-validation
Cystic fibrosis	1-9 / 100 000	7.4	Inheritable	Autosomal recessive	Rare respiratory disease	2019	Zha, Wei; Fain, Sean B.; Schiebler, Mark L.; Evans, Michael D.; Nagle, Scott K.; Liu, Fang	Deep convolutional neural networks with multiplane consensus labeling for lung function quantification using UTE proton MRI.	Journal of magnetic resonance imaging : JMRI	USA	Diagnosis	24	16							1					retrospective	1											cross-validation
Cystic fibrosis	1-9 / 100 000	7.4	Inheritable	Autosomal recessive	Rare respiratory disease	2017	Zhou, Xin; Mayer-Hamblett, Nicole; Khan, Umer; Kosorok, Michael R.	Residual Weighted Learning for Estimating Individualized Treatment Rules.	Journal of the American Statistical Association	USA	Improve Treatment	304	0	1	1	1		1			1				retrospective					1							cross-validation
Cystic fibrosis	1-9 / 100 000	7.4	Inheritable	Autosomal recessive	Rare respiratory disease	2017	Waldmann, Elisabeth; Taylor-Robinson, David; Klein, Nadja; Kneib, Thomas; Pressler, Tania; Schmid, Matthias; Mayr, Andreas	Boosting joint models for longitudinal and time-to-event data.	Biometrical journal. Biometrische Zeitschrift	Germany	Prognosis	417	0	1		1									retrospective									1			cross-validation
Cystic fibrosis	1-9 / 100 000	7.4	Inheritable	Autosomal recessive	Rare respiratory disease	2018	Wang, Chao; Balch, William E.	Bridging Genomics to Phenomics at Atomic Resolution through Variation Spatial Profiling.	Cell reports	USA	Prognosis	n.A.	n.A.								1				retrospective					1							external validation
Cystic fibrosis	1-9 / 100 000	7.4	Inheritable	Autosomal recessive	Rare respiratory disease	2019	Lee, Changhee; Yoon, Jinsung; Schaar, Mihaela van der	Dynamic-DeepHit: A Deep Learning Approach for Dynamic Survival Analysis With Competing Risks Based on Longitudinal Data.	IEEE transactions on bio-medical engineering	USA	Prognosis	5883	0	1		1			1		1				retrospective	1											split-sample validation
Cystic fibrosis	1-9 / 100 000	7.4	Inheritable	Autosomal recessive	Rare respiratory disease	2018	Alaa, Ahmed M.; van der Schaar, Mihaela	Prognostication and Risk Factors for Cystic Fibrosis via Automated Machine Learning.	Scientific reports	USA	Prognosis	4064	0	1	1		1	1	1						retrospective									1			cross-validation
Cystic fibrosis	1-9 / 100 000	7.4	Inheritable	Autosomal recessive	Rare respiratory disease	2018	Brugha, Rossa; Wright, Marie; Nolan, Suzie; Bridges, Nicola; Carr, Siobhan B.	Quantifying fluctuation in glucose levels to identify early changes in glucose homeostasis in cystic fibrosis.	Journal of cystic fibrosis : official journal of the European Cystic Fibrosis Society	UK	Prognosis	142	0	1				1	1						retrospective			1									n.A.
Cystic fibrosis	1-9 / 100 000	7.4	Inheritable	Autosomal recessive	Rare respiratory disease	2019	Jiang, Kaiyu; Poppenberg, Kerry E.; Wong, Laiping; Chen, Yanmin; Borowitz, Drucy; Goetz, Danielle; Sheehan, Daniel; Frederick, Carla; Tutino, Vincent M.; Meng, Hui; Jarvis, James N.	RNA sequencing data from neutrophils of patients with cystic fibrosis reveals potential for developing biomarkers for pulmonary exacerbations.	Journal of cystic fibrosis : official journal of the European Cystic Fibrosis Society	USA	Prognosis	16	0								1				prospective								1				cross-validation
Cystic fibrosis	1-9 / 100 000	7.4	Inheritable	Autosomal recessive	Rare respiratory disease	2017	Lee, Melissa; Roos, Patrick; Sharma, Neeraj; Atalar, Melis; Evans, Taylor A.; Pellicore, Matthew J.; Davis, Emily; Lam, Anh-Thu N.; Stanley, Susan E.; Khalil, Sara E.; Solomon, George M.; Walker, Doug; Raraigh, Karen S.; Vecchio-Pagan, Briana; Armanios, Mary; Cutting, Garry R.	Systematic Computational Identification of Variants That Activate Exonic and Intronic Cryptic Splice Sites.	American journal of human genetics	USA	Research	n.A.	n.A.								1				retrospective		1										cross-validation
Cystic fibrosis	1-9 / 100 000	7.4	Inheritable	Autosomal recessive	Rare respiratory disease	2019	Ibberson, Carolyn B.; Whiteley, Marvin	The Staphylococcus aureus Transcriptome during Cystic Fibrosis Lung Infection.	mBio	USA	Research	10	0								1				retrospective		1										cross-validation
Dermatomyositis	1-9 / 100 000	6	Not inheritable	Not applicable	Rare systemic or rheumatologic disease	2017	Burlina, Philippe; Billings, Seth; Joshi, Neil; Albayda, Jemima	Automated diagnosis of myositis from muscle ultrasound: Exploring the use of machine learning and deep learning methods.	PloS one	USA	Diagnosis	14	33							1					prospective	1								1			split-sample validation
Dermatomyositis	1-9 / 100 000	6	Not inheritable	Not applicable	Rare systemic or rheumatologic disease	2019	Nodera, Hiroyuki; Sogawa, Kazuki; Takamatsu, Naoko; Hashiguchi, Shuji; Saito, Miho; Mori, Atsuko; Osaki, Yusuke; Izumi, Yuishin; Kaji, Ryuji	Texture analysis of sonographic muscle images can distinguish myopathic conditions.	The journal of medical investigation : JMI	Japan	Diagnosis	21	0							1					prospective		1							1		1	cross-validation
Down syndrome	1-5 / 10 000	25	Not inheritable	Not applicable	Rare developmental defect during embryogenesis	2013	Zhao, Qian; Rosenbaum, Kenneth; Okada, Kazunori; Zand, Dina J.; Sze, Raymond; Summar, Marshall; Linguraru, Marius George	Automated Down syndrome detection using facial photographs.	Annual International Conference of the IEEE Engineering in Medicine and Biology Society	USA	Diagnosis	50	50							1					retrospective		1	1						1			cross-validation
Down syndrome	1-5 / 10 000	25	Not inheritable	Not applicable	Rare developmental defect during embryogenesis	2018	Feng, Bing; Hoskins, William; Zhang, Yan; Meng, Zibo; Samuels, David C.; Wang, Jiandong; Xia, Ruofan; Liu, Chao; Tang, Jijun; Guo, Yan	Bi-stream CNN Down Syndrome screening model based on genotyping array.	BMC medical genomics	USA	Diagnosis	63	315								1				retrospective	1											split-sample validation
Down syndrome	1-5 / 10 000	25	Not inheritable	Not applicable	Rare developmental defect during embryogenesis	2016	Matthews, Dawn C.; Lukic, Ana S.; Andrews, Randolph D.; Marendic, Boris; Brewer, James; Rissman, Robert A.; Mosconi, Lisa; Strother, Stephen C.; Wernick, Miles N.; Mobley, William C.; Ness, Seth; Schmidt, Mark E.; Rafii, Michael S.	Dissociation of Down syndrome and Alzheimer's disease effects with imaging.	Alzheimer's & dementia (New York, N. Y.)	USA	Diagnosis	12	12							1					retrospective										1		split-sample validation
Down syndrome	1-5 / 10 000	25	Not inheritable	Not applicable	Rare developmental defect during embryogenesis	2017	Cole, James H.; Annus, Tiina; Wilson, Liam R.; Remtulla, Ridhaa; Hong, Young T.; Fryer, Tim D.; Acosta-Cabronero, Julio; Cardenas-Blanco, Arturo; Smith, Robert; Menon, David K.; Zaman, Shahid H.; Nestor, Peter J.; Holland, Anthony J.	Brain-predicted age in Down syndrome is associated with beta amyloid deposition and cognitive decline.	Neurobiology of aging	UK	Prognosis	46	30							1					retrospective					1							cross-validation
Down syndrome	1-5 / 10 000	25	Not inheritable	Not applicable	Rare developmental defect during embryogenesis	2018	Koivu, Aki; Korpimaki, Teemu; Kivela, Petri; Pahikkala, Tapio; Sairanen, Mikko	Evaluation of machine learning algorithms for improved risk assessment for Down's syndrome.	Computers in biology and medicine	Finland	Prognosis	239	1611	1		1	1								retrospective	1	1	1	1		1	1		1			cross-validation
Down syndrome	1-5 / 10 000	25	Not inheritable	Not applicable	Rare developmental defect during embryogenesis	2018	Yang, Jianfeng; Ding, Xiaofan; Zhu, Weidong	Improving the calling of non-invasive prenatal testing on 13-/18-/21-trisomy by support vector machine discrimination.	PloS one	China	Prognosis	27	5472								1				retrospective		1										external validation
Duchenne muscular dystrophy	1-9 / 100 000	4.78	Inheritable	X-linked recessive	Rare neurologic disease	2017	Kovacs, William; Hsieh, Nathan; Roth, Holger; Nnamdi-Emeratom, Chioma; Bandettini, W. Patricia; Arai, Andrew; Mankodi, Ami; Summers, Ronald M.; Yao, Jianhua	Holistic segmentation of the lung in cine MRI.	Journal of medical imaging (Bellingham, Wash.)	USA	Diagnosis	15	16							1					prospective	1											medical expert
Duchenne muscular dystrophy	1-9 / 100 000	4.78	Inheritable	X-linked recessive	Rare neurologic disease	2018	Wolfe, Justin M.; Fadzen, Colin M.; Choo, Zi-Ning; Holden, Rebecca L.; Yao, Monica; Hanson, Gunnar J.; Pentelute, Bradley L.	Machine Learning To Predict Cell-Penetrating Peptides for Antisense Delivery.	ACS central science	USA	Improve Treatment	0	0								1				retrospective									1			cross-validation
Duchenne muscular dystrophy	1-9 / 100 000	4.78	Inheritable	X-linked recessive	Rare neurologic disease	2016	Pande, Amit; Mohapatra, Prasant; Nicorici, Alina; Han, Jay J.	Machine Learning to Improve Energy Expenditure Estimation in Children With Disabilities: A Pilot Study in Duchenne Muscular Dystrophy.	JMIR rehabilitation and assistive technologies	USA	Prognosis	7	28	1					1						prospective									1			cross-validation
Duchenne muscular dystrophy	1-9 / 100 000	4.78	Inheritable	X-linked recessive	Rare neurologic disease	2012	Malueka, Rusdy Ghazali; Takaoka, Yutaka; Yagi, Mariko; Awano, Hiroyuki; Lee, Tomoko; Dwianingsih, Ery Kus; Nishida, Atsushi; Takeshima, Yasuhiro; Matsuo, Masafumi	Categorization of 77 dystrophin exons into 5 groups by a decision tree using indexes of splicing regulatory factors as decision markers.	BMC genetics	Japan	Research	n.A.	n.A.								1				retrospective						1						n.A.
Eosinophilic esophagitis	1-5 / 10 000	40.08	Not sure or Unknown	Multigenic/multifactorial or Not applicable	Rare gastroenterologic disease	2018	Sallis, Benjamin F.; Erkert, Lena; Monino-Romero, Sherezade; Acar, Utkucan; Wu, Rina; Konnikova, Liza; Lexmond, Willem S.; Hamilton, Matthew J.; Dunn, W. Augustine; Szepfalusi, Zsolt; Vanderhoof, Jon A.; Snapper, Scott B.; Turner, Jerrold R.; Goldsmith, Jeffrey D.; Spencer, Lisa A.; Nurko, Samuel; Fiebiger, Edda	An algorithm for the classification of mRNA patterns in eosinophilic esophagitis: Integration of machine learning.	The Journal of allergy and clinical immunology	USA	Diagnosis	79	114								1				retrospective									1			external validation
Facioscapulohumeral dystrophy	1-9 / 100 000	4.5	Inheritable	Autosomal dominant	Rare neurologic disease	2013	Gonzalez-Navarro, Felix F.; Belanche-Munoz, Lluis A.; Silva-Colon, Karen A.	Effective classification and gene expression profiling for the Facioscapulohumeral Muscular Dystrophy.	PloS one	Mexico	Research	40	42								1				retrospective		1								1		cross-validation
Familial isolated restrictive cardiomyopathy	1-9 / 100 000	2.5	Not sure or Unknown	Autosomal dominant or Not applicable	Rare cardiac disease	2016	Sengupta, Partho P.; Huang, Yen-Min; Bansal, Manish; Ashrafi, Ali; Fisher, Matt; Shameer, Khader; Gall, Walt; Dudley, Joel T.	Cognitive Machine-Learning Algorithm for Cardiac Imaging: A Pilot Study for Differentiating Constrictive Pericarditis From Restrictive Cardiomyopathy.	Circulation. Cardiovascular imaging	USA	Diagnosis	44	47	1					1	1					retrospective								1				cross-validation
Fanconi Anemia	1-9 / 1 000 000	5	Inheritable	Autosomal recessive or X-linked recessive	Rare developmental defect during embryogenesis	2019	Esteban-Medina, Marina; Pena-Chilet, Maria; Loucera, Carlos; Dopazo, Joaquin	Exploring the druggable space around the Fanconi anemia pathway using machine learning and mechanistic models.	BMC bioinformatics	Spain	Improve Treatment	1000	0								1				retrospective									1			cross-validation
Fragile X Syndrome	1-5 / 10 000	32.5	Inheritable	X-linked dominant	Rare developmental defect during embryogenesis	2016	Wang, Jun Yi; Ngo, Michael M.; Hessl, David; Hagerman, Randi J.; Rivera, Susan M.	Robust Machine Learning-Based Correction on Automatic Segmentation of the Cerebellum and Brainstem.	PloS one	USA	Diagnosis	10	30							1					prospective											1	cross-validation
Fragile X Syndrome	1-5 / 10 000	32.5	Inheritable	X-linked dominant	Rare developmental defect during embryogenesis	2018	Knoth, Inga Sophia; Lajnef, Tarek; Rigoulot, Simon; Lacourse, Karine; Vannasing, Phetsamone; Michaud, Jacques L.; Jacquemont, Sebastien; Major, Philippe; Jerbi, Karim; Lippe, Sarah	Auditory repetition suppression alterations in relation to cognitive functioning in fragile X syndrome: a combined EEG and machine learning approach.	Journal of neurodevelopmental disorders	Canada	Prognosis	14	25						1						prospective		1										cross-validation
Fragile X Syndrome	1-5 / 10 000	32.5	Inheritable	X-linked dominant	Rare developmental defect during embryogenesis	2016	Chiocchetti, A. G.; Haslinger, D.; Stein, J. L.; de la Torre-Ubieta, L.; Cocchi, E.; Rothamel, T.; Lindlar, S.; Waltes, R.; Fulda, S.; Geschwind, D. H.; Freitag, C. M.	Transcriptomic signatures of neuronal differentiation and their association with risk genes for autism spectrum and related neuropsychiatric disorders.	Translational psychiatry	Germany	Prognosis	n.A.	n.A.								1				retrospective			1								1	external validation
Fragile X Syndrome	1-5 / 10 000	32.5	Inheritable	X-linked dominant	Rare developmental defect during embryogenesis	2018	Mailick, Marsha R.; Movaghar, Arezoo; Hong, Jinkuk; Greenberg, Jan S.; DaWalt, Leann S.; Zhou, Lili; Jackson, Jonathan; Rathouz, Paul J.; Baker, Mei W.; Brilliant, Murray; Page, David; Berry-Kravis, Elizabeth	Health Profiles of Mosaic Versus Non-mosaic FMR1 Premutation Carrier Mothers of Children With Fragile X Syndrome.	Frontiers in genetics	USA	Research	100	0		1	1			1		1	1			prospective									1			cross-validation
Fragile X Syndrome	1-5 / 10 000	32.5	Inheritable	X-linked dominant	Rare developmental defect during embryogenesis	2015	Kaufmann, Markus; Schuffenhauer, Ansgar; Fruh, Isabelle; Klein, Jessica; Thiemeyer, Anke; Rigo, Pierre; Gomez-Mancilla, Baltazar; Heidinger-Millot, Valerie; Bouwmeester, Tewis; Schopfer, Ulrich; Mueller, Matthias; Fodor, Barna D.; Cobos-Correa, Amanda	High-Throughput Screening Using iPSC-Derived Neuronal Progenitors to Identify Compounds Counteracting Epigenetic Gene Silencing in Fragile X Syndrome.	Journal of biomolecular screening	Switzerland	Research	30	0								1				retrospective									1			external validation
Gastroschisis	1-5 / 10 000	25	Not inheritable	Not applicable	Rare developmental defect during embryogenesis	2019	Weber, Kari A.; Yang, Wei; Carmichael, Suzan L.; Padula, Amy M.; Shaw, Gary M.	A machine learning approach to investigate potential risk factors for gastroschisis in California.	Birth defects research	USA	Prognosis	268	1203	1		1	1		1						retrospective									1			n.A.
Giant cell arteritis	1-5 / 10 000	25	Inheritable	Multigenic/multifactorial	Rare systemic or rheumatologic disease	2019	Ing, Edsel B.; Miller, Neil R.; Nguyen, Angeline; Su, Wanhua; Bursztyn, Lulu L. C. D.; Poole, Meredith; Kansal, Vinay; Toren, Andrew; Albreki, Dana; Mouhanna, Jack G.; Muladzanov, Alla; Bernier, Mikael; Gans, Mark; Lee, Dongho; Wendel, Colten; Sheldon, Claire; Shields, Marc; Bellan, Lorne; Lee-Wing, Matthew; Mohadjer, Yasaman; Nijhawan, Navdeep; Tyndel, Felix; Sundaram, Arun N. E.; Ten Hove, Mart…	Neural network and logistic regression diagnostic prediction models for giant cell arteritis: development and validation.	Clinical ophthalmology (Auckland, N.Z.)	USA	Prognosis	300	901	1	1		1								retrospective	1			1								external validation
Graft versus host disease	1-9 / 100 000	5	Not inheritable	Not applicable	Rare immune disease	2017	Krakow, Elizabeth F.; Hemmer, Michael; Wang, Tao; Logan, Brent; Arora, Mukta; Spellman, Stephen; Couriel, Daniel; Alousi, Amin; Pidala, Joseph; Last, Michael; Lachance, Silvy; Moodie, Erica E. M.	Tools for the Precision Medicine Era: How to Develop Highly Personalized Treatment Recommendations From Cohort and Registry Data Using Q-Learning.	American journal of epidemiology	Canada	Improve Treatment	11141	0	1	1									1	retrospective											1	split-sample validation
Graft versus host disease	1-9 / 100 000	5	Not inheritable	Not applicable	Rare immune disease	2019	Gandelman, Jocelyn S.; Byrne, Michael T.; Mistry, Akshitkumar M.; Polikowsky, Hannah G.; Diggins, Kirsten E.; Chen, Heidi; Lee, Stephanie J.; Arora, Mukta; Cutler, Corey; Flowers, Mary; Pidala, Joseph; Irish, Jonathan M.; Jagasia, Madan H.	Machine learning reveals chronic graft-versus-host disease phenotypes and stratifies survival after stem cell transplant for hematologic malignancies.	Haematologica	USA	Prognosis	339	0	1	1							1			retrospective			1									n.A.
Graft versus host disease	1-9 / 100 000	5	Not inheritable	Not applicable	Rare immune disease	2019	Sparapani, Rodney; Logan, Brent R.; McCulloch, Robert E.; Laud, Purushottam W.	Nonparametric competing risks analysis using Bayesian Additive Regression Trees.	Statistical methods in medical research	USA	Prognosis	845	0	1				1				1		1	retrospective						1			1			external validation
Graft versus host disease	1-9 / 100 000	5	Not inheritable	Not applicable	Rare immune disease	2019	Arai, Yasuyuki; Kondo, Tadakazu; Fuse, Kyoko; Shibasaki, Yasuhiko; Masuko, Masayoshi; Sugita, Junichi; Teshima, Takanori; Uchida, Naoyuki; Fukuda, Takahiro; Kakihana, Kazuhiko; Ozawa, Yukiyasu; Eto, Tetsuya; Tanaka, Masatsugu; Ikegame, Kazuhiro; Mori, Takehiko; Iwato, Koji; Ichinohe, Tatsuo; Kanda, Yoshinobu; Atsuta, Yoshiko	Using a machine learning algorithm to predict acute graft-versus-host disease following allogeneic transplantation.	Blood advances	Japan	Prognosis	19428	7267	1	1									1	retrospective	1					1	1		1			split-sample validation
Hereditary hemorrhagic telangiectasia	1-5 / 10 000	16	Inheritable	Autosomal dominant	Rare developmental defect during embryogenesis	2013	Lux, Andreas; Muller, Ralf; Tulk, Mark; Olivieri, Carla; Zarrabeita, Roberto; Salonikios, Theresia; Wirnitzer, Bernhard	HHT diagnosis by Mid-infrared spectroscopy and artificial neural network analysis.	Orphanet journal of rare diseases	Germany	Diagnosis	191	202				1				1				prospective	1											cross-validation
High-grade dysplasia in patients with Barrett esophagus	1-5 / 10 000	36	Not sure or Unknown	n.A.	Rare gastroenterologic disease	2019	Tomita, N.	Attention-Based Deep Neural Networks for Detection of Cancerous and Precancerous Esophagus Tissue on Histopathological Slides.	JAMA Netw Open	USA	Diagnosis	23	115							1					prospective	1											split-sample validation
High-grade dysplasia in patients with Barrett esophagus	1-5 / 10 000	36	Not sure or Unknown	n.A.	Rare gastroenterologic disease	2017	Swager, Anne-Fre; van der Sommen, Fons; Klomp, Sander R.; Zinger, Sveta; Meijer, Sybren L.; Schoon, Erik J.; Bergman, Jacques J. G. H. M.; de With, Peter H.; Curvers, Wouter L.	Computer-aided detection of early Barrett's neoplasia using volumetric laser endomicroscopy.	Gastrointestinal endoscopy	Netherlands	Diagnosis	30	30							1					retrospective		1		1	1		1	1	1			medical expert
Huntington disease	1-9 / 100 000	2.7	Inheritable	Autosomal dominant	Rare neurologic disease	2019	Zhang, Shisheng; Poon, Simon K.; Vuong, Kenny; Sneddon, Alexandra; Loy, Clement T.	A Deep Learning-Based Approach for Gait Analysis in Huntington Disease.	Studies in health technology and informatics	Australia	Diagnosis	12	0							1					prospective	1	1										cross-validation
Huntington disease	1-9 / 100 000	2.7	Inheritable	Autosomal dominant	Rare neurologic disease	2016	Mannini, Andrea; Trojaniello, Diana; Cereatti, Andrea; Sabatini, Angelo M.	A Machine Learning Framework for Gait Classification Using Inertial Sensors: Application to Elderly, Post-Stroke and Huntington's Disease Patients.	Sensors (Basel, Switzerland)	Italy	Diagnosis	17	10						1						prospective		1					1					cross-validation
Huntington disease	1-9 / 100 000	2.7	Inheritable	Autosomal dominant	Rare neurologic disease	2016	Miranda, Angela; Lavrador, Rui; Julio, Filipa; Januario, Cristina; Castelo-Branco, Miguel; Caetano, Gina	Classification of Huntington's disease stage with support vector machines: A study on oculomotor performance.	Behavior research methods	Portugal	Diagnosis	24	22						1						prospective		1										cross-validation
Huntington disease	1-9 / 100 000	2.7	Inheritable	Autosomal dominant	Rare neurologic disease	2018	Odish, Omar F. F.; Johnsen, Kristinn; van Someren, Paul; Roos, Raymund A. C.; van Dijk, J. Gert	EEG may serve as a biomarker in Huntington's disease using machine learning automatic classification.	Scientific reports	Netherlands	Diagnosis	26	25						1						prospective		1										cross-validation
Huntington disease	1-9 / 100 000	2.7	Inheritable	Autosomal dominant	Rare neurologic disease	2018	Lauraitis, Andrius; Maskeliunas, Rytis; Damasevicius, Robertas	ANN and Fuzzy Logic Based Model to Evaluate Huntington Disease Symptoms.	Journal of healthcare engineering	Lithuania	Prognosis	10	10						1						prospective	1								1		1	split-sample validation
Huntington disease	1-9 / 100 000	2.7	Inheritable	Autosomal dominant	Rare neurologic disease	2011	Rizk-Jackson, Angela; Stoffers, Diederick; Sheldon, Sarah; Kuperman, Josh; Dale, Anders; Goldstein, Jody; Corey-Bloom, Jody; Poldrack, Russell A.; Aron, Adam R.	Evaluating imaging biomarkers for neurodegeneration in pre-symptomatic Huntington's disease using machine learning techniques.	NeuroImage	USA	Prognosis	39	25							1					prospective		1								1		cross-validation
Huntington disease	1-9 / 100 000	2.7	Inheritable	Autosomal dominant	Rare neurologic disease	2015	Long, Jeffrey D.; Paulsen, Jane S.	Multivariate prediction of motor diagnosis in Huntington's disease: 12 years of	Movement disorders : official journal of the Movement Disorder Society	USA	Prognosis	1078	0	1					1	1		1			retrospective									1			cross-validation
Huntington disease	1-9 / 100 000	2.7	Inheritable	Autosomal dominant	Rare neurologic disease	2018	Mason, Sarah L.; Daws, Richard E.; Soreq, Eyal; Johnson, Eileanoir B.; Scahill, Rachael I.; Tabrizi, Sarah J.; Barker, Roger A.; Hampshire, Adam	Predicting clinical diagnosis in Huntington's disease: An imaging polymarker.	Annals of neurology	UK	Prognosis	19	21							1					prospective		1										external validation
Idiopathic pulmonary fibrosis	1-5 / 10 000	11.5	Inheritable	Multigenic/multifactorial	Rare respiratory disease	2019	Shi, Yu; Wong, Weng Kee; Goldin, Jonathan G.; Brown, Matthew S.; Kim, Grace Hyun J.	Prediction of progression in idiopathic pulmonary fibrosis using CT scans at baseline: A quantum particle swarm optimization - Random forest approach.	Artificial intelligence in medicine	USA	Prognosis	33	17							1					retrospective									1			split-sample validation
Immune thrombocytopenic purpura	1-5 / 10 000	25	Not inheritable	Not applicable	Rare hematologic disease	2016	Zhang, Hong-Wei; Zhou, Pan; Wang, Kai-Zheng; Liu, Jin-Bo; Huang, Yuan-Shuai; Tu, Ye-Tao; Deng, Zheng-Hua; Zhu, Xi-Dan; Hang, Yong-Lun	Platelet proteomics in diagnostic differentiation of primary immune thrombocytopenia using SELDI-TOF-MS.	Clinica chimica acta; international journal of clinical chemistry	China	Diagnosis	134	82				1								prospective	1											split-sample validation
Interstitial cystitis	1-5 / 10 000	25	Not sure or Unknown	Unknown	Rare urogenital disease	2016	Braundmeier-Fleming, A.; Russell, Nathan T.; Yang, Wenbin; Nas, Megan Y.; Yaggie, Ryan E.; Berry, Matthew; Bachrach, Laurie; Flury, Sarah C.; Marko, Darlene S.; Bushell, Colleen B.; Welge, Michael E.; White, Bryan A.; Schaeffer, Anthony J.; Klumpp, David J.	Stool-based biomarkers of interstitial cystitis/bladder pain syndrome.	Scientific reports	USA	Diagnosis	18	16				1				1				prospective									1			cross-validation
Juvenile absence epilepsy	1-9 / 100 000	5	Not sure or Unknown	Multigenic/multifactorial or Unknown	Rare neurologic disease	2013	Pestian, J.; Matykiewicz, P.; Holland-Bouley, K.; Standridge, S.; Spencer, M.; Glauser, T.	Selecting anti-epileptic drugs: a pediatric epileptologist's view, a computer's view.	Acta neurologica Scandinavica	USA	Improve Treatment	23	0	1	1			1							prospective			1									medical expert
Juvenile idiopathic arthritis	1-9 / 1 000 000	8	Not sure or Unknown	Unknown	Rare systemic or rheumatologic disease	2014	Eng, Simon W. M.; Duong, Trang T.; Rosenberg, Alan M.; Morris, Quaid; Yeung, Rae S. M.	The biologic basis of clinical heterogeneity in juvenile idiopathic arthritis.	Arthritis & rheumatology (Hoboken, N.J.)	Canada	Diagnosis	259	0		1		1								retrospective			1									cross-validation
Kabuki syndrome	1-9 / 100 000	3.1	Not sure or Unknown	Autosomal dominant or Not applicable	Rare developmental defect during embryogenesis	2018	Aref-Eshghi, Erfan; Rodenhiser, David I.; Schenkel, Laila C.; Lin, Hanxin; Skinner, Cindy; Ainsworth, Peter; Pare, Guillaume; Hood, Rebecca L.; Bulman, Dennis E.; Kernohan, Kristin D.; Boycott, Kym M.; Campeau, Philippe M.; Schwartz, Charles; Sadikovic, Bekim	Genomic DNA Methylation Signatures Enable Concurrent Diagnosis and Clinical Genetic Variant Classification in Neurodevelopmental Syndromes.	American journal of human genetics	Canada	Research	33	132	1							1				retrospective		1										cross-validation
Kennedy disease	1-9 / 100 000	7.6	Inheritable	X-linked recessive	Rare neurologic disease	2012	Srivastava, Tuhin; Darras, Basil T.; Wu, Jim S.; Rutkove, Seward B.	Machine learning algorithms to classify spinal muscular atrophy subtypes.	Neurology	USA	Diagnosis	25	21						1	1					prospective		1										cross-validation
Lennox-Gastaut syndrome	1-5 / 10 000	15	Not sure or Unknown	Autosomal dominant or Multigenic/multifactorial or Not applicable	Rare neurologic disease	2015	Pedersen, Mangor; Curwood, Evan K.; Archer, John S.; Abbott, David F.; Jackson, Graeme D.	Brain regions with abnormal network properties in severe epilepsy of Lennox-Gastaut phenotype: Multivariate analysis of task-free fMRI.	Epilepsia	Australia	Diagnosis	14	9							1					prospective		1										cross-validation
Lennox-Gastaut syndrome	1-5 / 10 000	15	Not sure or Unknown	Autosomal dominant or Multigenic/multifactorial or Not applicable	Rare neurologic disease	2019	Vekeman, Francis; Pina-Garza, Jesus Eric; Cheng, Wendy Y.; Tuttle, Edward; Giguere-Duval, Philippe; Oganisian, Arman; Damron, Joseph; Sheng Duh, Mei; Shen, Vivienne; Saurer, Timothy B.; Montouris, Georgia D.; Isojarvi, Jouko	Development of a classifier to identify patients with probable Lennox-Gastaut syndrome in health insurance claims databases via random forest methodology.	Current medical research and opinion	USA	Diagnosis	n.A.	n.A.		1			1							retrospective									1			split-sample validation
Microscopic polyangiitis	1-9 / 100 000	5	Not inheritable	Not applicable	Rare systemic or rheumatologic disease	2011	Linder, Roland; Orth, Isabelle; Hagen, E. Christian; van der Woude, Fokko J.; Schmitt, Wilhelm H.	Differentiation between Wegener's granulomatosis and microscopic polyangiitis by an artificial neural network and by traditional methods.	The Journal of rheumatology	Germany	Diagnosis	78	0	1	1		1			1					retrospective	1											external validation
Moderate and severe traumatic brain injury	1-5 / 10 000	37.8	Not sure or Unknown	n.A.	Rare neurologic disease	2016	Karamzadeh, Nader; Amyot, Franck; Kenney, Kimbra; Anderson, Afrouz; Chowdhry, Fatima; Dashtestani, Hadis; Wassermann, Eric M.; Chernomordik, Victor; Boccara, Claude; Wegman, Edward; Diaz-Arrastia, Ramon; Gandjbakhche, Amir H.	A machine learning approach to identify functional biomarkers in human prefrontal cortex for individuals with traumatic brain injury using functional near-infrared spectroscopy.	Brain and behavior	USA	Diagnosis	30	31				1								prospective									1			split-sample validation
Moderate and severe traumatic brain injury	1-5 / 10 000	37.8	Not sure or Unknown	n.A.	Rare neurologic disease	2015	Chong, Shu-Ling; Liu, Nan; Barbier, Sylvaine; Ong, Marcus Eng Hock	Predictive modeling in pediatric traumatic brain injury using machine learning.	BMC medical research methodology	Singapore	Diagnosis	39	156	1		1			1						retrospective	1											n.A.
Moderate and severe traumatic brain injury	1-5 / 10 000	37.8	Not sure or Unknown	n.A.	Rare neurologic disease	2016	Mitra, Jhimli; Shen, Kai-Kai; Ghose, Soumya; Bourgeat, Pierrick; Fripp, Jurgen; Salvado, Olivier; Pannek, Kerstin; Taylor, D. Jamie; Mathias, Jane L.; Rose, Stephen	Statistical machine learning to identify traumatic brain injury (TBI) from structural disconnections of white matter networks.	NeuroImage	Australia	Diagnosis	43	146							1					retrospective									1			cross-validation
Moderate and severe traumatic brain injury	1-5 / 10 000	37.8	Not sure or Unknown	n.A.	Rare neurologic disease	2016	Stone, James R.; Wilde, Elisabeth A.; Taylor, Brian A.; Tate, David F.; Levin, Harvey; Bigler, Erin D.; Scheibel, Randall S.; Newsome, Mary R.; Mayer, Andrew R.; Abildskov, Tracy; Black, Garrett M.; Lennon, Michael J.; York, Gerald E.; Agarwal, Rajan; DeVillasante, Jorge; Ritter, John L.; Walker, Peter B.; Ahlers, Stephen T.; Tustison, Nicholas J.	Supervised learning technique for the automated identification of white matter hyperintensities in traumatic brain injury.	Brain injury	USA	Diagnosis	24	0							1					retrospective									1			cross-validation
Moderate and severe traumatic brain injury	1-5 / 10 000	37.8	Not sure or Unknown	n.A.	Rare neurologic disease	2012	Stein, Deborah M.; Hu, Peter F.; Chen, Hegang H.; Yang, Shiming; Stansbury, Lynn G.; Scalea, Thomas M.	Computational gene mapping to analyze continuous automated physiologic monitoring data in neuro-trauma intensive care.	The journal of trauma and acute care surgery	USA	Prognosis	60	0				1		1			1			retrospective		1	1					1		1		cross-validation
Moderate and severe traumatic brain injury	1-5 / 10 000	37.8	Not sure or Unknown	n.A.	Rare neurologic disease	2015	Fagerholm, Erik D.; Hellyer, Peter J.; Scott, Gregory; Leech, Robert; Sharp, David J.	Disconnection of network hubs and cognitive impairment after traumatic brain injury.	Brain : a journal of neurology	UK	Prognosis	52	25						1	1					prospective		1										cross-validation
Moderate and severe traumatic brain injury	1-5 / 10 000	37.8	Not sure or Unknown	n.A.	Rare neurologic disease	2018	Hale, Andrew T.; Stonko, David P.; Brown, Amber; Lim, Jaims; Voce, David J.; Gannon, Stephen R.; Le, Truc M.; Shannon, Chevis N.	Machine-learning analysis outperforms conventional statistical models and CT classification systems in predicting 6-month outcomes in pediatric patients sustaining traumatic brain injury.	Neurosurgical focus	USA	Prognosis	565	0	1			1			1		1			retrospective	1											split-sample validation
Moderate and severe traumatic brain injury	1-5 / 10 000	37.8	Not sure or Unknown	n.A.	Rare neurologic disease	2018	Rau, Cheng-Shyuan; Kuo, Pao-Jen; Chien, Peng-Chen; Huang, Chun-Ying; Hsieh, Hsiao-Yun; Hsieh, Ching-Hua	Mortality prediction in patients with isolated moderate and severe traumatic brain injury using machine learning models.	PloS one	Taiwan	Prognosis	2059	0	1	1		1								retrospective	1	1		1		1	1					cross-validation
Moderate and severe traumatic brain injury	1-5 / 10 000	37.8	Not sure or Unknown	n.A.	Rare neurologic disease	2012	Nelson, David W.; Rudehill, Anders; MacCallum, Robert M.; Holst, Anders; Wanecek, Michael; Weitzberg, Eddie; Bellander, Bo-Michael	Multivariate outcome prediction in traumatic brain injury with focus on laboratory values.	Journal of neurotrauma	Sweden	Prognosis	757	0				1								retrospective		1		1								cross-validation
Moderate and severe traumatic brain injury	1-5 / 10 000	37.8	Not sure or Unknown	n.A.	Rare neurologic disease	2013	Guiza, Fabian; Depreitere, Bart; Piper, Ian; Van den Berghe, Greet; Meyfroidt, Geert	Novel methods to predict increased intracranial pressure during intensive care and long-term neurologic outcome after traumatic brain injury: development and validation in a multicenter dataset.	Critical care medicine	Belgium	Prognosis	264	0						1						retrospective				1	1							external validation
Moderate and severe traumatic brain injury	1-5 / 10 000	37.8	Not sure or Unknown	n.A.	Rare neurologic disease	2015	Lu, Hsueh-Yi; Li, Tzu-Chi; Tu, Yong-Kwang; Tsai, Jui-Chang; Lai, Hong-Shiee; Kuo, Lu-Ting	Predicting long-term outcome after traumatic brain injury using repeated measurements of Glasgow Coma Scale and data mining methods.	Journal of medical systems	Taiwan	Prognosis	115	0				1		1						retrospective	1			1		1	1					cross-validation
Moderate and severe traumatic brain injury	1-5 / 10 000	37.8	Not sure or Unknown	n.A.	Rare neurologic disease	2015	Cole, James H.; Leech, Robert; Sharp, David J.	Prediction of brain age suggests accelerated atrophy after traumatic brain injury.	Annals of neurology	UK	Prognosis	99	113							1					retrospective					1							cross-validation
More than one rare disease	More than one rare disease	More than one rare disease	More than one rare disease	More than one rare disease	More than one rare disease	2019	Grigull, Lorenz; Mehmecke, Sandra; Rother, Ann-Katrin; Bloss, Susanne; Klemann, Christian; Schumacher, Ulrike; Mucke, Urs; Kortum, Xiaowei; Lechner, Werner; Klawonn, Frank	Common pre-diagnostic features in individuals with different rare diseases represent a key for diagnostic support with computerized pattern recognition?	PloS one	Germany	Diagnosis	758	34											1	prospective		1				1			1	1		cross-validation
More than one rare disease	More than one rare disease	More than one rare disease	More than one rare disease	More than one rare disease	More than one rare disease	2015	Rother, Ann-Katrin; Schwerk, Nicolaus; Brinkmann, Folke; Klawonn, Frank; Lechner, Werner; Grigull, Lorenz	Diagnostic Support for Selected Paediatric Pulmonary Diseases Using Answer-Pattern Recognition in Questionnaires Based on Combined Data Mining Applications--A Monocentric Observational Pilot Study.	PloS one	Germany	Diagnosis	16	0											1	prospective	1	1		1			1	1	1	1	1	cross-validation
More than one rare disease	More than one rare disease	More than one rare disease	More than one rare disease	More than one rare disease	More than one rare disease	2017	Garcelon, Nicolas; Neuraz, Antoine; Benoit, Vincent; Salomon, Remi; Burgun, Anita	Improving a full-text search engine: the importance of negation detection and family history context to identify cases in a biomedical data warehouse.	Journal of the American Medical Informatics Association : JAMIA	France	Diagnosis	350	350000		1										retrospective						1						n.A.
More than one rare disease	More than one rare disease	More than one rare disease	More than one rare disease	More than one rare disease	More than one rare disease	2019	Li, Y.	Improving rare disease classification using imperfect knowledge graph.	BMC medical informatics and decision making	China	Diagnosis	n.A.	n.A.		1										retrospective		1						1	1		1	split-sample validation
More than one rare disease	More than one rare disease	More than one rare disease	More than one rare disease	More than one rare disease	More than one rare disease	2017	Shen, Feichen; Liu, Sijia; Wang, Yanshan; Wang, Liwei; Afzal, Naveed; Liu, Hongfang	Leveraging Collaborative Filtering to Accelerate Rare Disease Diagnosis.	AMIA Symposium	USA	Diagnosis	29000	700000		1										retrospective			1									cross-validation
More than one rare disease	More than one rare disease	More than one rare disease	More than one rare disease	More than one rare disease	More than one rare disease	2018	Jia, Jinmeng; Wang, Ruiyuan; An, Zhongxin; Guo, Yongli; Ni, Xi; Shi, Tieliu	RDAD: A Machine Learning System to Support Phenotype-Based Rare Disease Diagnosis.	Frontiers in genetics	China	Diagnosis	309	0		1										retrospective	1			1			1	1	1			split-sample validation
More than one rare disease	More than one rare disease	More than one rare disease	More than one rare disease	More than one rare disease	More than one rare disease	2016	Bhasuran, Balu; Murugesan, Gurusamy; Abdulkadhar, Sabenabanu; Natarajan, Jeyakumar	Stacked ensemble combined with fuzzy matching for biomedical named entity recognition of diseases.	Journal of biomedical informatics	India	Diagnosis	n.A.	n.A										1		retrospective											1	cross-validation
More than one rare disease	More than one rare disease	More than one rare disease	More than one rare disease	More than one rare disease	More than one rare disease	2018	Alirezaie, Najmeh; Kernohan, Kristin D.; Hartley, Taila; Majewski, Jacek; Hocking, Toby Dylan	ClinPred: Prediction Tool to Identify Disease-Relevant Nonsynonymous Single-Nucleotide Variants.	American journal of human genetics	Canada	Research	n.A.	n.A.								1				retrospective									1			cross-validation
More than one rare disease	More than one rare disease	More than one rare disease	More than one rare disease	More than one rare disease	More than one rare disease	2019	Bosio, Mattia; Drechsel, Oliver; Rahman, Rubayte; Muyas, Francesc; Rabionet, Raquel; Bezdan, Daniela; Domenech Salgado, Laura; Hor, Hyun; Schott, Jean-Jacques; Munell, Francina; Colobran, Roger; Macaya, Alfons; Estivill, Xavier; Ossowski, Stephan	eDiVA-Classification and prioritization of pathogenic variants for clinical diagnostics.	Human mutation	Spain	Research	1500	15000								1				retrospective									1			cross-validation
More than one rare disease	More than one rare disease	More than one rare disease	More than one rare disease	More than one rare disease	More than one rare disease	2019	Taroni, Jaclyn N.; Grayson, Peter C.; Hu, Qiwen; Eddy, Sean; Kretzler, Matthias; Merkel, Peter A.; Greene, Casey S.	MultiPLIER: A Transfer Learning Framework for Transcriptomics Reveals Systemic Features of Rare Disease.	Cell systems	USA	Research	n.A.	n.A.								1				retrospective									1			n.A.
Multiple osteochondromas	1-9 / 100 000	5	Inheritable	Autosomal dominant	Rare bone disease	2013	Mordenti, Marina; Ferrari, Enrico; Pedrini, Elena; Fabbri, Nicola; Campanacci, Laura; Muselli, Marco; Sangiorgi, Luca	Validation of a new multiple osteochondromas classification through Switching Neural Networks.	American journal of medical genetics. Part A	Italy	Diagnosis	289	0	1	1						1				retrospective	1											cross-validation
Multiple system atrophy	1-9 / 100 000	3.5	Not sure or Unknown	Multigenic/multifactorial or Not applicable	Rare neurologic disease	2019	Baggio, Hugo C.; Abos, Alexandra; Segura, Barbara; Campabadal, Anna; Uribe, Carme; Giraldo, Darly M.; Perez-Soriano, Alexandra; Munoz, Esteban; Compta, Yaroslau; Junque, Carme; Marti, Maria Jose	Cerebellar resting-state functional connectivity in Parkinson's disease and multiple system atrophy: Characterization of abnormalities and potential for differential diagnosis at the single-patient level.	NeuroImage. Clinical	Spain	Diagnosis	30	59							1					prospective		1										cross-validation
Multiple system atrophy	1-9 / 100 000	3.5	Not sure or Unknown	Multigenic/multifactorial or Not applicable	Rare neurologic disease	2019	Abos, Alexandra; Baggio, Hugo C.; Segura, Barbara; Campabadal, Anna; Uribe, Carme; Giraldo, Darly Milena; Perez-Soriano, Alexandra; Munoz, Esteban; Compta, Yaroslau; Junque, Carme; Marti, Maria Jose	Differentiation of multiple system atrophy from Parkinson's disease by structural connectivity derived from probabilistic tractography.	Scientific reports	Spain	Diagnosis	31	54	1						1					prospective		1										cross-validation
Narcolepsy type 1	1-5 / 10 000	25	Not sure or Unknown	Unknown	Rare neurologic disease	2017	Olsen, Anders Vinther; Stephansen, Jens; Leary, Eileen; Peppard, Paul E.; Sheungshul, Hong; Jennum, Poul Jorgen; Sorensen, Helge; Mignot, Emmanuel	Diagnostic value of sleep stage dissociation as visualized on a 2-dimensional sleep state space in human narcolepsy.	Journal of neuroscience methods	USA	Diagnosis	196	1478						1						retrospective			1							1		external validation
Narcolepsy type 1	1-5 / 10 000	25	Not sure or Unknown	Unknown	Rare neurologic disease	2018	Zhang, Zhongxing; Mayer, Geert; Dauvilliers, Yves; Plazzi, Giuseppe; Pizza, Fabio; Fronczek, Rolf; Santamaria, Joan; Partinen, Markku; Overeem, Sebastiaan; Peraita-Adrados, Rosa; da Silva, Antonio Martins; Sonka, Karel; Rio-Villegas, Rafael Del; Heinzer, Raphael; Wierzbicka, Aleksandra; Young, Peter; Hogl, Birgit; Bassetti, Claudio L.; Manconi, Mauro; Feketeova, Eva; Mathis, Johannes; Paiva, Tere…	Exploring the clinical features of narcolepsy type 1 versus narcolepsy type 2 from European Narcolepsy Network database with machine learning.	Scientific reports	Switzerland	Prognosis	702	0	1	1			1				1			retrospective									1			cross-validation
Necrotizing enterocolitis	1-5 / 10 000	45	Not sure or Unknown	n.A.	Rare gastroenterologic disease	2018	Rusconi, B.; Jiang, X.; Sidhu, R.; Ory, D. S.; Warner, B. B.; Tarr, P. I.	Gut Sphingolipid Composition as a Prelude to Necrotizing Enterocolitis.	Scientific reports	USA	Diagnosis	24	67								1				prospective		1	1				1		1			cross-validation
Necrotizing enterocolitis	1-5 / 10 000	45	Not sure or Unknown	n.A.	Rare gastroenterologic disease	2019	Olm, M.	Necrotizing enterocolitis is preceded by increased gut bacterial replication, Klebsiella, and fimbriae-encoding bacteria	Science Advances	USA	Diagnosis	34	126								1				retrospective									1			cross-validation
Necrotizing enterocolitis	1-5 / 10 000	45	Not sure or Unknown	n.A.	Rare gastroenterologic disease	2019	Hamilton, Emily F.; Dyachenko, Alina; Ciampi, Antonio; Maurel, Kimberly; Warrick, Philip A.; Garite, Thomas J.	Estimating risk of severe neonatal morbidity in preterm births under 32 weeks of gestation.	The journal of maternal-fetal & neonatal medicine : the official journal of the European Association of Perinatal Medicine, the Federation of Asia and Oceania Perinatal Societies, the International Society of Perinatal Obstetricians	USA	Prognosis	238	801	1											retrospective						1			1			cross-validation
Necrotizing enterocolitis	1-5 / 10 000	45	Not sure or Unknown	n.A.	Rare gastroenterologic disease	2018	Irles, Claudine; Gonzalez-Perez, Gabriela; Carrera Muinos, Sandra; Michel Macias, Carolina; Sanchez Gomez, Cesar; Martinez-Zepeda, Anahid; Cordero Gonzalez, Guadalupe; Laresgoiti Servitje, Estibalitz	Estimation of Neonatal Intestinal Perforation Associated with Necrotizing Enterocolitis by Machine Learning Reveals New Key Factors.	International journal of environmental research and public health	Mexico	Prognosis	23	27	1	1		1								retrospective	1											split-sample validation
Niemann-Pick disease type C	1-9 / 100 000	1	Inheritable	Autosomal recessive	Rare inborn errors of metabolism	2019	Wang, Chao; Scott, Samantha M.; Subramanian, Kanagaraj; Loguercio, Salvatore; Zhao, Pei; Hutt, Darren M.; Farhat, Nicole Y.; Porter, Forbes D.; Balch, William E.	Quantitating the epigenetic transformation contributing to cholesterol homeostasis using Gaussian process.	Nature communications	USA	Research	7	0								1				retrospective					1							cross-validation
Non-acquired isolated growth hormone deficiency	1-5 / 10 000	25	Inheritable	Autosomal dominant or Autosomal recessive or X-linked recessive	Rare endocrine disease	2015	Smyczynska, Joanna; Hilczer, Maciej; Smyczynska, Urszula; Stawerska, Renata; Tadeusiewicz, Ryszard; Lewinski, Andrzej	Neural network models - a novel tool for predicting the efficacy of growth hormone (GH) therapy in children with short stature.	Neuro endocrinology letters	Poland	Improve Treatment	245	0	1		1	1								retrospective	1											split-sample validation
Normal pressure hydrocephalus	1-5 / 10 000	25	Not inheritable	Not applicable	Rare neurologic disease	2010	Ubeyli, Elif Derya; Ilbay, Konuralp; Ilbay, Gul; Sahin, Deniz; Akansel, Gur	Differentiation of two subtypes of adult hydrocephalus by mixture of experts.	Journal of medical systems	Turkey	Diagnosis	24	10							1					retrospective	1											split-sample validation
Normal pressure hydrocephalus	1-5 / 10 000	25	Not inheritable	Not applicable	Rare neurologic disease	2017	Ogata, Yousuke; Ozaki, Akihiko; Ota, Miho; Oka, Yurie; Nishida, Namiko; Tabu, Hayato; Sato, Noriko; Hanakawa, Takashi	Interhemispheric Resting-State Functional Connectivity Predicts Severity of Idiopathic Normal Pressure Hydrocephalus.	Frontiers in neuroscience	Japan	Prognosis	11	11							1					prospective		1										cross-validation
Osteogenesis imperfecta	1-5 / 10 000	10	Inheritable	Autosomal dominant or Autosomal recessive	Rare bone disease	2017	Abidin, Anas Z.; Jameson, John; Molthen, Robert; Wismuller, Axel	Classification of micro-CT images using 3D characterization of bone canal patterns in human osteogenesis imperfecta.	Proceedings of SPIE--the International Society for Optical Engineering	Germany	Diagnosis	13	15							1					prospective		1										cross-validation
Partial deep dermal and full thickness burns	1-5 / 10 000	10	Not sure or Unknown	n.A.	Rare hematologic disease	2019	Jiao, Chong; Su, Kehua; Xie, Weiguo; Ye, Ziqing	Burn image segmentation based on Mask Regions with Convolutional Neural Network deep learning framework: more accurate and more convenient.	Burns & trauma	China	Diagnosis	n.A.	n.A.							1					retrospective	1											external validation
Prader-Willi syndrome	1-9 / 100 000	5	Not sure or Unknown	Autosomal dominant or Not applicable	Rare developmental defect during embryogenesis	2019	Azor, Adriana M.; Cole, James H.; Holland, Anthony J.; Dumba, Maureen; Patel, Maneesh C.; Sadlon, Angelique; Goldstone, Anthony P.; Manning, Katherine E.	Increased brain age in adults with Prader-Willi syndrome.	NeuroImage. Clinical	UK	Prognosis	20	40							1					retrospective					1							cross-validation
Preeclampsia	1-5 / 10 000	45	Not sure or Unknown	n.A.	Rare gynecologic or obstetric disease	2011	Tejera, Eduardo; Jose Areias, Maria; Rodrigues, Ana; Ramoa, Ana; Manuel Nieto-Villar, Jose; Rebelo, Irene	Artificial neural network for normal, hypertensive, and preeclamptic pregnancy classification using maternal heart rate variability indexes.	The journal of maternal-fetal & neonatal medicine : the official journal of the European Association of Perinatal Medicine, the Federation of Asia and Oceania Perinatal Societies, the International Society of Perinatal Obstetricians	Portugal	Diagnosis	28	189			1			1						prospective	1											external validation
Preeclampsia	1-5 / 10 000	45	Not sure or Unknown	n.A.	Rare gynecologic or obstetric disease	2019	Sandstrom, A.	Clinical risk assessment in early pregnancy for preeclampsia in nulliparous women: A population based cohort study	PloS one	Sweden	Prognosis	2773	59789		1	1	1		1	1				1	retrospective				1					1			cross-validation
Preeclampsia	1-5 / 10 000	45	Not sure or Unknown	n.A.	Rare gynecologic or obstetric disease	2010	Robinson, Christopher J.; Hill, Elizabeth G.; Alanis, Mark C.; Chang, Eugene Y.; Johnson, Donna D.; Almeida, Jonas S.	Examining the effect of maternal obesity on outcome of labor induction in patients with preeclampsia.	Hypertension in pregnancy	USA	Prognosis	608	0	1											retrospective	1											external validation
Preeclampsia	1-5 / 10 000	45	Not sure or Unknown	n.A.	Rare gynecologic or obstetric disease	2019	Aung, M	Prediction and associations of preterm birth and its subtypes with eicosanoid enzymatic pathways and inflammatory markers	Scientific reports	USA	Prognosis	25	115				1				1				retrospective				1					1			split-sample validation
Preeclampsia	1-5 / 10 000	45	Not sure or Unknown	n.A.	Rare gynecologic or obstetric disease	2019	Jhee, Jong Hyun; Lee, SungHee; Park, Yejin; Lee, Sang Eun; Kim, Young Ah; Kang, Shin-Wook; Kwon, Ja-Young; Park, Jung Tak	Prediction model development of late-onset preeclampsia using machine learning-based methods.	PloS one	South Korea	Prognosis	474	632	1			1								retrospective		1		1	1	1			1			split-sample validation
Preeclampsia	1-5 / 10 000	45	Not sure or Unknown	n.A.	Rare gynecologic or obstetric disease	2014	Triche, Elizabeth W.; Uzun, Alper; DeWan, Andrew T.; Kurihara, Itsuka; Liu, Joy; Occhiogrosso, Rachel; Shen, Burton; Parker, Jeremy; Padbury, James F.	Bioinformatic approach to the genetics of preeclampsia.	Obstetrics and gynecology	Iceland	Research	n.A.	n.A										1		retrospective			1									n.A.
Primary sclerosing cholangitis	1-9 / 100 000	8.1	Inheritable	Multigenic/multifactorial	Rare hepatic disease	2018	Iwasawa, Kentaro; Suda, Wataru; Tsunoda, Tomoyuki; Oikawa-Kawamoto, Manari; Umetsu, Shuichiro; Takayasu, Lena; Inui, Ayano; Fujisawa, Tomoo; Morita, Hidetoshi; Sogo, Tsuyoshi; Hattori, Masahira	Dysbiosis of the salivary microbiota in pediatric-onset primary sclerosing cholangitis and its potential as a biomarker.	Scientific reports	Japan	Diagnosis	24	24								1				prospective									1			cross-validation
Primary sclerosing cholangitis	1-9 / 100 000	8.1	Inheritable	Multigenic/multifactorial	Rare hepatic disease	2018	Eaton, John E.; Vesterhus, Mette; McCauley, Bryan M.; Atkinson, Elizabeth J.; Schlicht, Erik M.; Juran, Brian D.; Gossard, Andrea A.; LaRusso, Nicholas F.; Gores, Gregory J.; Karlsen, Tom H.; Lazaridis, Konstantinos N.	Primary Sclerosing Cholangitis Risk Estimate Tool (PREsTo) Predicts Outcomes of the Disease: A Derivation and Validation Study Using Machine Learning.	Hepatology (Baltimore, Md.)	USA	Prognosis	787	0	1	1		1	1				1			retrospective									1			external validation
Primary Sjögren* syndrome	1-5 / 10 000	48.99	Not sure or Unknown	n.A.	Rare systemic or rheumatologic disease	2018	Baldini, Chiara; Ferro, Francesco; Luciano, Nicoletta; Bombardieri, Stefano; Grossi, Enzo	Artificial neural networks help to identify disease subsets and to predict lymphoma in primary Sjogren's syndrome.	Clinical and experimental rheumatology	Italy	Prognosis	27	515	1											retrospective	1											n.A.
Primary Sjögren* syndrome	1-5 / 10 000	48.99	Not sure or Unknown	n.A.	Rare systemic or rheumatologic disease	2019	Bartoloni, Elena; Baldini, Chiara; Ferro, Francesco; Alunno, Alessia; Carubbi, Francesco; Cafaro, Giacomo; Bombardieri, Stefano; Gerli, Roberto; Grossi, Enzo	Application of artificial neural network analysis in the evaluation of cardiovascular risk in primary Sjogren's syndrome: a novel pathogenetic scenario?	Clinical and experimental rheumatology	Italy	Research	408	0		1	1	1								retrospective	1		1									n.A.
Primary Sjögren* syndrome	1-5 / 10 000	48.99	Not sure or Unknown	n.A.	Rare systemic or rheumatologic disease	2019	Imgenberg-Kreuz, Juliana; Almlof, Jonas Carlsson; Leonard, Dag; Sjowall, Christopher; Syvanen, Ann-Christine; Ronnblom, Lars; Sandling, Johanna K.; Nordmark, Gunnel	Shared and Unique Patterns of DNA Methylation in Systemic Lupus Erythematosus and Primary Sjogren's Syndrome.	Frontiers in immunology	Sweden	Research	100	400								1				prospective									1			split-sample validation
Progressive supranuclear palsy	1-9 / 100 000	6	Not inheritable	Not applicable	Rare neurologic disease	2014	Salvatore, C.; Cerasa, A.; Castiglioni, I.; Gallivanone, F.; Augimeri, A.; Lopez, M.; Arabia, G.; Morelli, M.; Gilardi, M. C.; Quattrone, A.	Machine learning on brain MRI data for differential diagnosis of Parkinson's disease and Progressive Supranuclear Palsy.	Journal of neuroscience methods	Italy	Diagnosis	28	28							1					retrospective		1										cross-validation
Progressive supranuclear palsy	1-9 / 100 000	6	Not inheritable	Not applicable	Rare neurologic disease	2019	Catricala, Eleonora; Boschi, Veronica; Cuoco, Sofia; Galiano, Francesco; Picillo, Marina; Gobbi, Elena; Miozzo, Antonio; Chesi, Cristiano; Esposito, Valentina; Santangelo, Gabriella; Pellecchia, Maria Teresa; Borsa, Virginia M.; Barone, Paolo; Garrard, Peter; Iannaccone, Sandro; Cappa, Stefano F.	The language profile of progressive supranuclear palsy.	Cortex; a journal devoted to the study of the nervous system and behavior	Italy	Diagnosis	21	27						1			1			prospective		1					1		1			split-sample validation
Progressive supranuclear palsy	1-9 / 100 000	6	Not inheritable	Not applicable	Rare neurologic disease	2019	Chen, Yao-Liang; Zhao, Xiang-An; Ng, Shu-Hang; Lu, Chin-Song; Lin, Yu-Chun; Cheng, Jur-Shan; Tsai, Chih-Chien; Wang, Jiun-Jie	Prediction of the Clinical Severity of Progressive Supranuclear Palsy by Diffusion Tensor Imaging.	Journal of clinical medicine	Taiwan	Prognosis	53	0							1					retrospective					1							external validation
Recurrent acute pancreatitis	1-5 / 10 000	10	Not inheritable	Not applicable	Rare gastroenterologic disease	2019	Mashayekhi	Radiomic features of the pancreas on CT imaging accurately differentiate functional abdominal pain, recurrent acute pancreatitis, and chronic pancreatitis	European Journal of Radiology	USA	Diagnosis	20	37							1					retrospective		1										cross-validation
Recurrent respiratory papillomatosis	1-9 / 100 000	5	Not sure or Unknown	n.A.	Rare respiratory disease	2019	Powell, Maria E.; Rodriguez Cancio, Marcelino; Young, David; Nock, William; Abdelmessih, Beshoy; Zeller, Amy; Perez Morales, Irvin; Zhang, Peng; Garrett, C. Gaelyn; Schmidt, Douglas; White, Jules; Gelbard, Alexander	Decoding phonation with artificial intelligence (DeP AI): Proof of concept.	Laryngoscope investigative otolaryngology	USA	Diagnosis	10	10						1						retrospective	1											cross-validation
Retinitis pigmentosa	1-5 / 10 000	26.7	Inheritable	Autosomal dominant or Autosomal recessive or X-linked recessive or Mitochondrial inheritance	Rare ophthalmic disorder	2019	Masumoto, Hiroki; Tabuchi, Hitoshi; Nakakura, Shunsuke; Ohsugi, Hideharu; Enno, Hiroki; Ishitobi, Naofumi; Ohsugi, Eiko; Mitamura, Yoshinori	Accuracy of a deep convolutional neural network in detection of retinitis pigmentosa on ultrawide-field images.	PeerJ	Japan	Diagnosis	150	223							1					retrospective	1											cross-validation
Retinopathy of prematurity	1-5 / 10 000	25	Not sure or Unknown	n.A.	Rare ophthalmic disorder	2019	Mao, Jianbo; Luo, Yuhao; Liu, Lei; Lao, Jimeng; Shao, Yirun; Zhang, Min; Zhang, Caiyun; Sun, Mingzhai; Shen, Lijun	Automated diagnosis and quantitative analysis of plus disease in retinopathy of prematurity based on deep convolutional neural networks.	Acta ophthalmologica	China	Diagnosis	93	187							1					prospective	1											cross-validation
Retinopathy of prematurity	1-5 / 10 000	25	Not sure or Unknown	n.A.	Rare ophthalmic disorder	2015	Bolon-Canedo, V.; Ataer-Cansizoglu, E.; Erdogmus, D.; Kalpathy-Cramer, J.; Fontenla-Romero, O.; Alonso-Betanzos, A.; Chiang, M. F.	Dealing with inter-expert variability in retinopathy of prematurity: A machine learning approach.	Computer methods and programs in biomedicine	USA	Diagnosis	n.A.	n.A.											1	prospective		1					1	1				medical expert
Retinopathy of prematurity	1-5 / 10 000	25	Not sure or Unknown	n.A.	Rare ophthalmic disorder	2019	Tan, Z.	Deep Learning Algorithm for Automated Diagnosis of Retinopathy of Prematurity Plus Disease	Translational vision science & technology	Australia	Diagnosis	n.A.	n.A.							1					retrospective	1											external validation
Retinopathy of prematurity	1-5 / 10 000	25	Not sure or Unknown	n.A.	Rare ophthalmic disorder	2019	Taylor, Stanford; Brown, James M.; Gupta, Kishan; Campbell, J. Peter; Ostmo, Susan; Chan, R. V. Paul; Dy, Jennifer; Erdogmus, Deniz; Ioannidis, Stratis; Kim, Sang J.; Kalpathy-Cramer, Jayashree; Chiang, Michael F.	Monitoring Disease Progression With a Quantitative Severity Scale for Retinopathy of Prematurity Using Deep Learning.	JAMA ophthalmology	USA	Prognosis	871	0							1					retrospective	1											n.A.
Retinopathy of prematurity	1-5 / 10 000	25	Not sure or Unknown	n.A.	Rare ophthalmic disorder	2019	Huang, C.Y	Prediction of visual outcomes by an artificial neural network following intravitreal injection and laser therapy for retinopathy of prematurity	British Journal of Ophthalmology	Taiwan	Prognosis	60	0	1	1										retrospective	1											split-sample validation
Rett syndrome	1-9 / 100 000	5	Inheritable	X-linked dominant	Rare neurologic disease	2019	Artoni, Pietro; Piffer, Arianna; Vinci, Viviana; LeBlanc, Jocelyn; Nelson, Charles A.; Hensch, Takao K.; Fagiolini, Michela	Deep learning of spontaneous arousal fluctuations detects early cholinergic defects across neurodevelopmental mouse models and patients.	Proceedings of the National Academy of Sciences of the United States of America	USA	Diagnosis	35	40						1						prospective	1											split-sample validation
Rheumatoid factor-positive polyarticular juvenile idiopathic arthritis	1-9 / 100 000	4.2	Not sure or Unknown	Unknown	Rare systemic or rheumatologic disease	2019	Eng, Simon W. M.; Aeschlimann, Florence A.; van Veenendaal, Mira; Berard, Roberta A.; Rosenberg, Alan M.; Morris, Quaid; Yeung, Rae S. M.	Patterns of joint involvement in juvenile idiopathic arthritis and prediction of disease course: A prospective study with multilayer non-negative matrix factorization.	PLoS medicine	Canada	Prognosis	125	0	1	1		1								retrospective			1									external validation
Rhizomelic chondrodysplasia punctata	1-9 / 100 000	1	Inheritable	Autosomal recessive	Rare bone disease	2019	Subhashini, Pammi; Jaya Krishna, Sampangi; Usha Rani, Ganni; Sushma Chander, Nooguri; Maheshwar Reddy, Gummadi; Naushad, Shaik Mohammad	Application of machine learning algorithms for the differential diagnosis of peroxisomal disorders.	Journal of biochemistry	India	Diagnosis	90	131				1								prospective			1									n.A.
Sarcoidosis	1-5 / 10 000	12.5	Inheritable	Multigenic/multifactorial	Rare systemic or rheumatologic disease	2019	Togo, Ren; Hirata, Kenji; Manabe, Osamu; Ohira, Hiroshi; Tsujino, Ichizo; Magota, Keiichi; Ogawa, Takahiro; Haseyama, Miki; Shiga, Tohru	Cardiac sarcoidosis classification with deep convolutional neural network-based features using polar maps.	Computers in biology and medicine	Japan	Diagnosis	33	52							1					retrospective		1										cross-validation
Sarcoidosis	1-5 / 10 000	12.5	Inheritable	Multigenic/multifactorial	Rare systemic or rheumatologic disease	2019	Okada, David R.; Xie, Eric; Assis, Fabrizio; Smith, John; Derakhshan, Arsalan; Gowani, Zain; Ambale-Venkatesh, Bharath; Gilotra, Nisha A.; Zimmerman, Stefan L.; Berger, Ronald D.; Calkins, Hugh; Lima, Joao A. C.; Tandri, Harikrishna; Chrispin, Jonathan	Regional abnormalities on cardiac magnetic resonance imaging and arrhythmic events in patients with cardiac sarcoidosis.	Journal of cardiovascular electrophysiology	USA	Prognosis	76	0	1	1					1					retrospective									1			n.A.
Sarcoidosis	1-5 / 10 000	12.5	Inheritable	Multigenic/multifactorial	Rare systemic or rheumatologic disease	2011	Koth, Laura L.; Solberg, Owen D.; Peng, Jeffrey C.; Bhakta, Nirav R.; Nguyen, Christine P.; Woodruff, Prescott G.	Sarcoidosis blood transcriptome reflects lung inflammation and overlaps with tuberculosis.	American journal of respiratory and critical care medicine	USA	Research	38	20								1				prospective			1		1				1			external validation
Sarcoidosis	1-5 / 10 000	12.5	Inheritable	Multigenic/multifactorial	Rare systemic or rheumatologic disease	2016	Tomlinson, Gillian S.; Thomas, Niclas; Chain, Benjamin M.; Best, Katharine; Simpson, Nandi; Hardavella, Georgia; Brown, James; Bhowmik, Angshu; Navani, Neal; Janes, Samuel M.; Miller, Robert F.; Noursadeghi, Mahdad	Transcriptional Profiling of Endobronchial Ultrasound-Guided Lymph Node Samples Aids Diagnosis of Mediastinal Lymphadenopathy.	Chest	UK	Research	19	61								1				prospective		1										cross-validation
Sickle cell anemia	1-5 / 10 000	10	Inheritable	Autosomal recessive	Rare hematologic disease	2018	Javidi, Bahram; Markman, Adam; Rawat, Siddharth; O'Connor, Timothy; Anand, Arun; Andemariam, Biree	Sickle cell disease diagnosis based on spatio-temporal cell dynamics analysis using 3D printed shearing digital holographic microscopy.	Optics express	USA	Diagnosis	8	6							1					prospective									1			split-sample validation
Sickle cell anemia	1-5 / 10 000	10	Inheritable	Autosomal recessive	Rare hematologic disease	2017	Marinho, Cirlene de Lima; Maioli, Maria Christina Paixao; do Amaral, Jorge Luis Machado; Lopes, Agnaldo Jose; Melo, Pedro Lopes de	Respiratory resistance and reactance in adults with sickle cell anemia: Correlation with functional exercise capacity and diagnostic use.	PloS one	Brasil	Research	24	23						1						prospective		1						1	1			cross-validation
Spinal cord injury	1-5 / 10 000	32	Not sure or Unknown	n.A.	Rare neurologic disease	2016	Chen, Suliang; Phang, Isaac; Zoumprouli, Argyro; Papadopoulos, Marios C.; Saadoun, Samira	Metabolic profile of injured human spinal cord determined using surface microdialysis.	Journal of neurochemistry	UK	Improve Treatment	16	0				1								prospective			1									n.A.
Systemic lupus erythematosus	1-5 / 10 000	25	Not sure or Unknown	n.A.	Rare systemic or rheumatologic disease	2018	Labonte, Adam C.; Kegerreis, Brian; Geraci, Nicholas S.; Bachali, Prathyusha; Madamanchi, Sushma; Robl, Robert; Catalina, Michelle D.; Lipsky, Peter E.; Grammer, Amrie C.	Identification of alterations in macrophage activation associated with disease activity in systemic lupus erythematosus.	PloS one	USA	Diagnosis	15	5								1				retrospective			1		1							split-sample validation
Systemic lupus erythematosus	1-5 / 10 000	25	Not sure or Unknown	n.A.	Rare systemic or rheumatologic disease	2019	Jorge, April; Castro, Victor M.; Barnado, April; Gainer, Vivian; Hong, Chuan; Cai, Tianxi; Cai, Tianrun; Carroll, Robert; Denny, Joshua C.; Crofford, Leslie; Costenbader, Karen H.; Liao, Katherine P.; Karlson, Elizabeth W.; Feldman, Candace H.	Identifying lupus patients in electronic health records: Development and validation of machine learning algorithms and application of rule-based algorithms.	Seminars in arthritis and rheumatism	USA	Diagnosis	114	237		1										retrospective				1								external validation
Systemic lupus erythematosus	1-5 / 10 000	25	Not sure or Unknown	n.A.	Rare systemic or rheumatologic disease	2019	Figgett, W.	Machine learning applied to whole-blood RNA-sequencing data uncovers distinct subsets of patients with systemic lupus erythematosus.	Clinical & translational immunology	Australia	Diagnosis	161	57								1				retrospective		1	1						1			cross-validation
Systemic lupus erythematosus	1-5 / 10 000	25	Not sure or Unknown	n.A.	Rare systemic or rheumatologic disease	2017	Turner, Clayton A.; Jacobs, Alexander D.; Marques, Cassios K.; Oates, James C.; Kamen, Diane L.; Anderson, Paul E.; Obeid, Jihad S.	Word2Vec inversion and traditional text classifiers for phenotyping lupus.	BMC medical informatics and decision making	USA	Diagnosis	332	340		1										retrospective	1	1					1		1			cross-validation
Systemic lupus erythematosus	1-5 / 10 000	25	Not sure or Unknown	n.A.	Rare systemic or rheumatologic disease	2016	Kan, Hong; Nagar, Saurabh; Patel, Jeetvan; Wallace, Daniel J.; Molta, Charles; Chang, David J.	Longitudinal Treatment Patterns and Associated Outcomes in Patients With Newly Diagnosed Systemic Lupus Erythematosus.	Clinical therapeutics	USA	Improve Treatment	1611	0	1		1		1				1			retrospective			1	1	1							cross-validation
Systemic lupus erythematosus	1-5 / 10 000	25	Not sure or Unknown	n.A.	Rare systemic or rheumatologic disease	2017	Paydar, Khadijeh; Niakan Kalhori, Sharareh R.; Akbarian, Mahmoud; Sheikhtaheri, Abbas	A clinical decision support system for prediction of pregnancy outcome in pregnant women with systemic lupus erythematosus.	International journal of medical informatics	Iran	Prognosis	149	0	1	1	1	1		1						retrospective	1	1		1								split-sample validation
Systemic lupus erythematosus	1-5 / 10 000	25	Not sure or Unknown	n.A.	Rare systemic or rheumatologic disease	2018	Ceccarelli, Fulvia; Sciandrone, Marco; Perricone, Carlo; Galvan, Giulio; Cipriano, Enrica; Galligari, Alessandro; Levato, Tommaso; Colasanti, Tania; Massaro, Laura; Natalucci, Francesco; Spinelli, Francesca Romana; Alessandri, Cristiano; Valesini, Guido; Conti, Fabrizio	Biomarkers of erosive arthritis in systemic lupus erythematosus: Application of machine learning models.	PloS one	Italy	Prognosis	120	0				1			1	1				prospective				1		1						cross-validation
Systemic lupus erythematosus	1-5 / 10 000	25	Not sure or Unknown	n.A.	Rare systemic or rheumatologic disease	2019	Kegerreis, Brian; Catalina, Michelle D.; Bachali, Prathyusha; Geraci, Nicholas S.; Labonte, Adam C.; Zeng, Chen; Stearrett, Nathaniel; Crandall, Keith A.; Lipsky, Peter E.; Grammer, Amrie C.	Machine learning approaches to predict lupus disease activity from gene expression data.	Scientific reports	USA	Prognosis	35	35								1				retrospective				1				1	1			cross-validation
Systemic lupus erythematosus	1-5 / 10 000	25	Not sure or Unknown	n.A.	Rare systemic or rheumatologic disease	2011	Tang, Hongying; Poynton, Mollie R.; Hurdle, John F.; Baird, Bradley C.; Koford, James K.; Goldfarb-Rumyantzev, Alexander S.	Predicting three-year kidney graft survival in recipients with systemic lupus erythematosus.	ASAIO journal (American Society for Artificial Internal Organs : 1992)	USA	Prognosis	4754	0	1	1							1		1	retrospective	1			1		1						cross-validation
Systemic lupus erythematosus	1-5 / 10 000	25	Not sure or Unknown	n.A.	Rare systemic or rheumatologic disease	2017	Ceccarelli, Fulvia; Sciandrone, Marco; Perricone, Carlo; Galvan, Giulio; Morelli, Francesco; Vicente, Luis Nunes; Leccese, Ilaria; Massaro, Laura; Cipriano, Enrica; Spinelli, Francesca Romana; Alessandri, Cristiano; Valesini, Guido; Conti, Fabrizio	Prediction of chronic damage in systemic lupus erythematosus by using machine-learning models.	PloS one	Italy	Prognosis	413	0	1	1	1	1								prospective	1											cross-validation
Systemic lupus erythematosus	1-5 / 10 000	25	Not sure or Unknown	n.A.	Rare systemic or rheumatologic disease	2012	Ravenell, Roneka L.; Kamen, Diane L.; Spence, J. David; Hollis, Bruce W.; Fleury, Thomas J.; Janech, Michael G.; Almeida, Jonas S.; Shaftman, Stephanie R.; Oates, Jim C.	Premature atherosclerosis is associated with hypovitaminosis D and angiotensin-converting enzyme inhibitor non-use in lupus patients.	The American journal of the medical sciences	USA	Prognosis	51	0			1	1	1		1					retrospective								1				n.A.
Systemic lupus erythematosus	1-5 / 10 000	25	Not sure or Unknown	n.A.	Rare systemic or rheumatologic disease	2016	Rupasree, Yedluri; Naushad, Shaik Mohammad; Varshaa, Ravi; Mahalakshmi, Govindaraj Swathika; Kumaraswami, Konda; Rajasekhar, Liza; Kutala, Vijay Kumar	Application of Various Statistical Models to Explore Gene-Gene Interactions in Folate, Xenobiotic, Toll-Like Receptor and STAT4 Pathways that Modulate Susceptibility to Systemic Lupus Erythematosus.	Molecular diagnosis & therapy	India	Research	188	237								1				prospective	1											split-sample validation
Systemic lupus erythematosus	1-5 / 10 000	25	Not sure or Unknown	n.A.	Rare systemic or rheumatologic disease	2010	Bahari, Mohamad Hasan; Mahmoudi, Mahmoud; Azemi, Asad; Mirsalehi, Mir Mojtaba; Khademi, Morteza	Early diagnosis of systemic lupus erythmatosus using ANN models of dsDNA binding antibody sequence data.	Bioinformation	Iran	Research	42	608								1				retrospective	1											split-sample validation
Systemic lupus erythematosus	1-5 / 10 000	25	Not sure or Unknown	n.A.	Rare systemic or rheumatologic disease	2018	Le, Trang T.; Blackwood, Nigel O.; Taroni, Jaclyn N.; Fu, Weixuan; Breitenstein, Matthew K.	Integrated machine learning pipeline for aberrant biomarker enrichment (i-mAB): characterizing clusters of differentiation within a compendium of systemic lupus erythematosus patients.	Molecular Networks	USA	Research	1416	160								1				retrospective				1								split-sample validation
Systemic sclerosis	1-5 / 10 000	15.4	Not sure or Unknown	Multigenic/multifactorial or Not applicable	Rare systemic or rheumatologic disease	2019	Franks, Jennifer M.; Martyanov, Viktor; Cai, Guoshuai; Wang, Yue; Li, Zhenghui; Wood, Tammara A.; Whitfield, Michael L.	A Machine Learning Classifier for Assigning Individual Patients With Systemic Sclerosis to Intrinsic Molecular Subsets.	Arthritis & rheumatology (Hoboken, N.J.)	USA	Diagnosis	102	102								1				retrospective		1			1				1			external validation
Systemic sclerosis	1-5 / 10 000	15.4	Not sure or Unknown	Multigenic/multifactorial or Not applicable	Rare systemic or rheumatologic disease	2019	Milanese, Gianluca; Mannil, Manoj; Martini, Katharina; Maurer, Britta; Alkadhi, Hatem; Frauenfelder, Thomas	Quantitative CT texture analysis for diagnosing systemic sclerosis: Effect of iterative reconstructions and radiation doses.	Medicine	Switzerland	Diagnosis	61	25							1					retrospective	1											cross-validation
Systemic sclerosis	1-5 / 10 000	15.4	Not sure or Unknown	Multigenic/multifactorial or Not applicable	Rare systemic or rheumatologic disease	2019	Jamian, L.	Rule-based and machine learning algorithms identify patients with systemic sclerosis accurately in the electronic health record	Arthitis Research & Therapy	USA	Diagnosis	86	94		1										retrospective						1			1			split-sample validation
Systemic sclerosis	1-5 / 10 000	15.4	Not sure or Unknown	Multigenic/multifactorial or Not applicable	Rare systemic or rheumatologic disease	2015	Huang, Hongtai; Fava, Andrea; Guhr, Tara; Cimbro, Raffaello; Rosen, Antony; Boin, Francesco; Ellis, Hugh	A methodology for exploring biomarker--phenotype associations: application to flow cytometry data and systemic sclerosis clinical manifestations.	BMC bioinformatics	USA	Prognosis	18	19				1				1				retrospective		1				1			1			split-sample validation
Systemic sclerosis	1-5 / 10 000	15.4	Not sure or Unknown	Multigenic/multifactorial or Not applicable	Rare systemic or rheumatologic disease	2014	Redd, Doug; Frech, Tracy M.; Murtaugh, Maureen A.; Rhiannon, Julia; Zeng, Qing T.	Informatics can identify systemic sclerosis (SSc) patients at risk for scleroderma renal crisis.	Computers in biology and medicine	USA	Prognosis	4272	0		1										retrospective		1										cross-validation
Systemic sclerosis	1-5 / 10 000	15.4	Not sure or Unknown	Multigenic/multifactorial or Not applicable	Rare systemic or rheumatologic disease	2018	Zhu, Honglin; Zhu, Chengsong; Mi, Wentao; Chen, Tao; Zhao, Hongjun; Zuo, Xiaoxia; Luo, Hui; Li, Quan-Zhen	Integration of Genome-Wide DNA Methylation and Transcription Uncovered Aberrant Methylation-Regulated Genes and Pathways in the Peripheral Blood Mononuclear Cells of Systemic Sclerosis.	International journal of rheumatology	China	Research	18	19								1				prospective		1										cross-validation
Tetralogy of Fallot	1-5 / 10 000	25	Inheritable	Autosomal dominant or Multigenic/multifactorial	Rare developmental defect during embryogenesis	2018	Samad, Manar D.; Wehner, Gregory J.; Arbabshirani, Mohammad R.; Jing, Linyuan; Powell, Andrew J.; Geva, Tal; Haggerty, Christopher M.; Fornwalt, Brandon K.	Predicting deterioration of ventricular function in patients with repaired tetralogy of Fallot using machine learning.	European heart journal cardiovascular Imaging	USA	Prognosis	153	0	1					1	1				1	retrospective		1										cross-validation
Wilson disease	1-9 / 100 000	3.3	Inheritable	Autosomal recessive	Rare hepatic disease	2019	Jing, Rixing; Han, Yongsheng; Cheng, Hewei; Han, Yongzhu; Wang, Kai; Weintraub, Daniel; Fan, Yong	Altered large-scale functional brain networks in neurological Wilson's disease.	Brain imaging and behavior	USA	Research	30	26							1					prospective		1										cross-validation
Wolf-Hirschhorn syndrome	1-9 / 100 000	5	Not sure or Unknown	Not applicable or Unknown	Rare developmental defect during embryogenesis	2018	Callaway, Danielle A.; Campbell, Ian M.; Stover, Samantha R.; Hernandez-Garcia, Andres; Jhangiani, Shalini N.; Punetha, Jaya; Paine, Ingrid S.; Posey, Jennifer E.; Muzny, Donna; Lally, Kevin P.; Lupski, James R.; Shaw, Chad A.; Fernandes, Caraciolo J.; Scott, Daryl A.	Prioritization of Candidate Genes for Congenital Diaphragmatic Hernia in a Critical Region on Chromosome 4p16 using a Machine-Learning Algorithm.	Journal of pediatric genetics	USA	Research	1	0								1		1		prospective							1					cross-validation
Friedreich ataxia	1-9 / 100 000				Rare hematologic disease	2019	Nguyen, Khoa; Corben, Louise; Pathirana, Pubudu	An Instrumented Measurement Scheme for the Assessment of Upper Limb Function in Individuals with Friedreich Ataxia.	IEEE journal of biomedical and health informatics	Australia	Diagnosis	30	14						1					1	prospective		1		1		1		1		1		cross-validation
Sickle cell anemia	1-5 / 10 000	10	Inheritable	Autosomal recessive	Rare hematologic disease	2019	Bussy, Simon; Veil, Raphael; Looten, Vincent	Comparison of methods for early-readmission prediction in a high-dimensional heterogeneous covariates and time-to-event outcome framework.	BMC medical research methodology	France	Prognosis	286	0	1	1	1	1		1						retrospective	1	1			1			1				split-sample validation
Down syndrome	1-5 / 10 000	25	Not inheritable	Not applicable	Rare developmental defect during embryogenesis	2019	Teder, Hindrek; Paluoja, Priit; Rekker, Kadri	Computational framework for targeted high-coverage sequencing based NIPT.	PloS one	Finland	Diagnosis	n.A.	n.A								1				retrospective		1				1	1					split-sample validation
Multiple system atrophy	1-9 / 100 000	3.5	Not sure or Unknown	Multigenic/multifactorial or Not applicable	Rare neurologic disease	2019	Kiryu,S; Yasaka, K.; Akai, H	Deep learning to differentiate parkinsonian disorders separately using single midsagittal MR imaging: a proof of concept study.	European Journal of Radiology	Japan	Diagnosis	54	142							1					retrospective	1											split-sample validation
Sickle cell anemia	1-5 / 10 000	10	Inheritable	Autosomal recessive	Rare hematologic disease	2019	Mondal, P; Yirinec, A; Midya, V; Sankoorikal, BJ	Diagnostic value of spirometry vs impulse oscillometry: A comparative study in children with sickle cell disease.	Pediatric pulmonology	USA	Diagnosis	56	36						1						retrospective	1								1			n.A.
Preeclampsia	1-5 / 10 000	45	Not sure or Unknown	n.A.	Rare gynecologic or obstetric disease	2019	Schuster, Jessica; Superdock, Michael; Agudelo, Anthony	Machine learning approach to literature mining for the genetics of complex diseases.	Database	USA	Research	n.A.	n.A										1		retrospective	1			1					1			split-sample validation
Acute sensorineural hearing loss by acute acoustic trauma or sudden deafness or surgery induced acoustic trauma	1-5 / 10 000	10	Not sure or Unknown	n.A.	Rare otorhinolaryngologic disease	2019	Zhao, Yanxia; Li, Jingsong; Zhang Meibian	Machine Learning Models for the Hearing Impairment Prediction in Workers Exposed to Complex Industrial Noise: A Pilot Study.	Ear and Hearing	USA	Prognosis	221	892						1					1	prospective	1	1							1			cross-validation
Cardiogenic shock	1-5 / 10 000	40	Not sure or Unknown	n.A.	Rare cardiac disease	2019	Nagori, Aditya; Dhingra, Lovedeep	Predicting Hemodynamic Shock from Thermal Images using Machine Learning.	Scientific reports	India	Prognosis	106	147	1					1	1		1			prospective									1			split-sample validation
Multiple system atrophy	1-9 / 100 000	3.5	Not sure or Unknown	Multigenic/multifactorial or Not applicable	Rare neurologic disease	2019	Shinde, Sumeet; Prasad, Shweta; Saboo, Yash	Predictive markers for Parkinson's disease using deep neural nets on neuromelanin sensitive MRI.	NeuroImage. Clinical	India	Prognosis	20	25	1		1				1		1			retrospective	1											split-sample validation
Huntington disease	1-9 / 100 000	2.7	Inheritable	Autosomal dominant	Rare neurologic disease	2019	Agus, F; Crespo, D; Myers, RH; Labadorf, A	The caudate nucleus undergoes dramatic and unique transcriptional changes in human prodromal Huntington's disease brain.	BMC medical genomics	USA	Research	26	56								1				prospective									1			cross-validation

## Sheet: Articles_all
Rare Disease				Bibliographic information				Included/Excluded
Disorder Name	OrphaNumber	Prevalence Class	Preferential Parent	Year	Author	Title	Journal	Criteria
Cleft lip/palate	199306	1-5 / 10 000	Rare developmental defect during embryogenesis	2012	Fier, Heide; Won, Sungho; Prokopenko, Dmitry; AlChawa, Taofik; Ludwig, Kerstin U.; Fimmers, Rolf; Silverman, Edwin K.; Pagano, Marcello; Mangold, Elisabeth; Lange, Christoph	'Location, Location, Location': a spatial approach for rare variant analysis and an application to a study on non-syndromic cleft lip with or without cleft palate.	Bioinformatics (Oxford, England)	No human data
Rare disease				2019		10th World Orphan Drug Congress (WODC) (November 12-14, 2019 - Barcelona, Spain).	Drugs Today (Barc).	No machine learning algorithm
Young-onset Parkinson disease	2828	1-5 / 10 000	Rare neurologic disease	2017	Hayete, Boris; Wuest, Diane; Laramie, Jason; McDonagh, Paul; Church, Bruce; Eberly, Shirley; Lang, Anthony; Marek, Kenneth; Runge, Karl; Shoulson, Ira; Singleton, Andrew; Tanner, Caroline; Khalil, Iya; Verma, Ajay; Ravina, Bernard	A Bayesian mathematical model of motor and cognitive outcomes in Parkinson's disease.	PloS one	No rare disease
Necrotizing enterocolitis	391673	1-5 / 10 000	Rare gastroenterologic disease	2014	Ji, Jun; Ling, Xuefeng B.; Zhao, Yingzhen; Hu, Zhongkai; Zheng, Xiaolin; Xu, Zhening; Wen, Qiaojun; Kastenberg, Zachary J.; Li, Ping; Abdullah, Fizan; Brandt, Mary L.; Ehrenkranz, Richard A.; Harris, Mary Catherine; Lee, Timothy C.; Simpson, B. Joyce; Bowers, Corinna; Moss, R. Lawrence; Sylvester, Karl G.	A data-driven algorithm integrating clinical and laboratory features for the diagnosis and prognosis of necrotizing enterocolitis.	PloS one	Included
Moderate and severe traumatic brain injury	90056	1-5 / 10 000	Rare neurologic disease	2019	Umer A, Mattila J, Liedes H, Koikkalainen J, Lotjonen J, Katila A, Frantzen J, Newcombe V, Tenovuo O, Menon D, van Gils M.	A Decision Support System for Diagnostics and Treatment Planning in Traumatic Brain Injury.	IEEE J Biomed Health Inform	No machine learning algorithm
Eosinophilic esophagitis	73247	1-5 / 10 000	Rare gastroenterologic disease	2018	Sallis, Benjamin F.; Acar, Utkucan; Hawthorne, Kelsey; Babcock, Stephen J.; Kanagaratham, Cynthia; Goldsmith, Jeffrey D.; Rosen, Rachel; Vanderhoof, Jon A.; Nurko, Samuel; Fiebiger, Edda	A Distinct Esophageal mRNA Pattern Identifies Eosinophilic Esophagitis Patients With Food Impactions.	Frontiers in immunology	No machine learning algorithm
Systemic sclerosis	90291	1-5 / 10 000	Rare systemic or rheumatologic disease	2017	Taroni, Jaclyn N.; Martyanov, Viktor; Mahoney, J. Matthew; Whitfield, Michael L.	A Functional Genomic Meta-Analysis of Clinical Trials in Systemic Sclerosis: Toward Precision Medicine and Combination Therapy.	The Journal of investigative dermatology	Review
Cystic fibrosis	586	1-9 / 100 000	Rare respiratory disease	2017	Hassanzad, Maryam; Orooji, Azam; Valinejadi, Ali; Velayati, Aliakbar	A fuzzy rule-based expert system for diagnosing cystic fibrosis.	Electronic physician	No machine learning algorithm
Retinopathy of prematurity	90050	1-5 / 10 000	Rare ophthalmic disorder	2018	Mazzaferri, Javier; Larrivee, Bruno; Cakir, Bertan; Sapieha, Przemyslaw; Costantino, Santiago	A machine learning approach for automated assessment of retinal vasculature in the oxygen induced retinopathy model.	Scientific reports	No human data
Moderate and severe traumatic brain injury	90056	1-5 / 10 000	Rare neurologic disease	2016	Karamzadeh, Nader; Amyot, Franck; Kenney, Kimbra; Anderson, Afrouz; Chowdhry, Fatima; Dashtestani, Hadis; Wassermann, Eric M.; Chernomordik, Victor; Boccara, Claude; Wegman, Edward; Diaz-Arrastia, Ramon; Gandjbakhche, Amir H.	A machine learning approach to identify functional biomarkers in human prefrontal cortex for individuals with traumatic brain injury using functional near-infrared spectroscopy.	Brain and behavior	Included
Gastroschisis	2368	1-5 / 10 000	Rare developmental defect during embryogenesis	2019	Weber, Kari A.; Yang, Wei; Carmichael, Suzan L.; Padula, Amy M.; Shaw, Gary M.	A machine learning approach to investigate potential risk factors for gastroschisis in California.	Birth defects research	Included
Moderate and severe traumatic brain injury	90056	1-5 / 10 000	Rare neurologic disease	2016	Molaei, Somayeh; Korley, Frederick K.; Reza Soroushmehr, S. M.; Falk, Hayley; Sair, Haris; Ward, Kevin; Najarian, Kayvan	A machine learning based approach for identifying traumatic brain injury patients for whom a head CT scan can be avoided.	Conference proceedings : ... Annual International Conference of the IEEE Engineering in Medicine and Biology Society. IEEE Engineering in Medicine and Biology Society. Annual Conference	No rare disease
Systemic sclerosis	90291	1-5 / 10 000	Rare systemic or rheumatologic disease	2019	Franks, Jennifer M.; Martyanov, Viktor; Cai, Guoshuai; Wang, Yue; Li, Zhenghui; Wood, Tammara A.; Whitfield, Michael L.	A Machine Learning Classifier for Assigning Individual Patients With Systemic Sclerosis to Intrinsic Molecular Subsets.	Arthritis & rheumatology (Hoboken, N.J.)	Included
Huntington disease	399	1-9 / 100 000	Rare neurologic disease	2016	Mannini, Andrea; Trojaniello, Diana; Cereatti, Andrea; Sabatini, Angelo M.	A Machine Learning Framework for Gait Classification Using Inertial Sensors: Application to Elderly, Post-Stroke and Huntington's Disease Patients.	Sensors (Basel, Switzerland)	Included
Systemic sclerosis	90291	1-5 / 10 000	Rare systemic or rheumatologic disease	2015	Huang, Hongtai; Fava, Andrea; Guhr, Tara; Cimbro, Raffaello; Rosen, Antony; Boin, Francesco; Ellis, Hugh	A methodology for exploring biomarker--phenotype associations: application to flow cytometry data and systemic sclerosis clinical manifestations.	BMC bioinformatics	Included
Steinert myotonic dystrophy	273	1-5 / 10 000	Rare neurologic disease	2018	Chapron, Kevin; Plantevin, Valere; Thullier, Florentin; Bouchard, Kevin; Duchesne, Elise; Gaboury, Sebastien	A More Efficient Transportable and Scalable System for Real-Time Activities and Exercises Recognition.	Sensors (Basel, Switzerland)	No machine learning algorithm
Amyotrophic lateral sclerosis	803	1-9 / 100 000	Rare neurologic disease	2018	Blasco, Helene; Patin, Franck; Descat, Amandine; Garcon, Guillaume; Corcia, Philippe; Gele, Patrick; Lenglet, Timothee; Bede, Peter; Meininger, Vincent; Devos, David; Gossens, Jean Francois; Pradat, Pierre-Francois	A pharmaco-metabolomics approach in a clinical trial of ALS: Identification of predictive markers of progression.	PloS one	Included
Addison Disease	85138	1-5 / 10 000	Rare endocrine disease	2016	Vyas, N.; Sammons, R. L.; Addison, O.; Dehghani, H.; Walmsley, A. D.	A quantitative method to measure biofilm removal efficiency from complex biomaterial surfaces using SEM and image analysis.	Scientific reports	No rare disease
High-grade dysplasia in patients with Barrett esophagus	231080	1-5 / 10 000	Rare gastroenterologic disease	2018	de Souza, Luis A. Jr; Palm, Christoph; Mendel, Robert; Hook, Christian; Ebigbo, Alanna; Probst, Andreas; Messmann, Helmut; Weber, Silke; Papa, Joao P.	A survey on Barrett's esophagus analysis using machine learning.	Computers in biology and medicine	Review
Moderate and severe traumatic brain injury	90056	1-5 / 10 000	Rare neurologic disease	2013	Zikos, Dimitrios; Galatas, George; Metsis, Vangelis; Makedon, Fillia	A web ontology for brain trauma patient computer-assisted rehabilitation.	Studies in health technology and informatics	No rare disease
Huntington disease	399	1-9 / 100 000	Rare neurologic disease	2010	Lovrecic, L.; Slavkov, I.; Dzeroski, S.; Peterlin, B.	ADP-ribosylation factor guanine nucleotide-exchange factor 2 (ARFGEF2): a new potential biomarker in Huntington's disease.	The Journal of international medical research	Included
Wilson disease	905	1-9 / 100 000	Rare hepatic disease	2019	Jing, Rixing; Han, Yongsheng; Cheng, Hewei; Han, Yongzhu; Wang, Kai; Weintraub, Daniel; Fan, Yong	Altered large-scale functional brain networks in neurological Wilson's disease.	Brain imaging and behavior	Included
Eosinophilic esophagitis	73247	1-5 / 10 000	Rare gastroenterologic disease	2018	Sallis, Benjamin F.; Erkert, Lena; Monino-Romero, Sherezade; Acar, Utkucan; Wu, Rina; Konnikova, Liza; Lexmond, Willem S.; Hamilton, Matthew J.; Dunn, W. Augustine; Szepfalusi, Zsolt; Vanderhoof, Jon A.; Snapper, Scott B.; Turner, Jerrold R.; Goldsmith, Jeffrey D.; Spencer, Lisa A.; Nurko, Samuel; Fiebiger, Edda	An algorithm for the classification of mRNA patterns in eosinophilic esophagitis: Integration of machine learning.	The Journal of allergy and clinical immunology	Included
Systemic sclerosis	90291	1-5 / 10 000	Rare systemic or rheumatologic disease	2014	Berks, Michael; Tresadern, Phil; Dinsdale, Graham; Murray, Andrea; Moore, Tonia; Herrick, Ariane; Taylor, Chris	An automated system for detecting and measuring nailfold capillaries.	Medical image computing and computer-assisted intervention : MICCAI ... International Conference on Medical Image Computing and Computer-Assisted Intervention	Included
Juvenile absence epilepsy	1941	1-9 / 100 000	Rare neurologic disease	2019	Pfammatter, Jesse A.; Maganti, Rama K.; Jones, Mathew V.	An automated, machine learning-based detection algorithm for spike-wave discharges (SWDs) in a mouse model of absence epilepsy.	Epilepsia open	No human data
Young-onset Parkinson disease	2828	1-5 / 10 000	Rare neurologic disease	2016	Avci, Derya; Dogantekin, Akif	An Expert Diagnosis System for Parkinson Disease Based on Genetic Algorithm-Wavelet Kernel-Extreme Learning Machine.	Parkinson's disease	No rare disease
Friedreich ataxia	95	1-9 / 100 000	Rare neurologic disease	2019	Nguyen KD, Corben LA, Pathirana PN, Horne MK, Delatycki MB, Szmulewicz DJ.	An Instrumented Measurement Scheme for the Assessment of Upper Limb Function in Individuals with Friedreich Ataxia.	Conf Proc IEEE Eng Med Biol Soc	Included
Young-onset Parkinson disease	2828	1-5 / 10 000	Rare neurologic disease	2018	Cai, Zhennao; Gu, Jianhua; Wen, Caiyun; Zhao, Dong; Huang, Chunyu; Huang, Hui; Tong, Changfei; Li, Jun; Chen, Huiling	An Intelligent Parkinson's Disease Diagnostic System Based on a Chaotic Bacterial Foraging Optimization Enhanced Fuzzy KNN Approach.	Computational and mathematical methods in medicine	No rare disease
Isolated biliary atresia	30391	1-9 / 100 000	Rare developmental defect during embryogenesis	2017	Hoshino, Eri; Hayashi, Kuniyoshi; Suzuki, Mitsuyoshi; Obatake, Masayuki; Urayama, Kevin Y.; Nakano, Satoshi; Taura, Yasuyuki; Nio, Masaki; Takahashi, Osamu	An iPhone application using a novel stool color detection algorithm for biliary atresia screening.	Pediatric surgery international	Algorithm not described
Retinopathy of prematurity	90050	1-5 / 10 000	Rare ophthalmic disorder	2015	Ataer-Cansizoglu, E.; Kalpathy-Cramer, J.; You, S.; Keck, K.; Erdogmus, D.; Chiang, M. F.	Analysis of underlying causes of inter-expert disagreement in retinopathy of prematurity diagnosis. Application of machine learning principles.	Methods of information in medicine	Duplicate
Rhizomelic chondrodysplasia punctata	177	1-9 / 100 000	Rare bone disease	2019	Subhashini, Pammi; Jaya Krishna, Sampangi; Usha Rani, Ganni; Sushma Chander, Nooguri; Maheshwar Reddy, Gummadi; Naushad, Shaik Mohammad	Application of machine learning algorithms for the differential diagnosis of peroxisomal disorders.	Journal of biochemistry	Included
Moderate and severe traumatic brain injury	90056	1-5 / 10 000	Rare neurologic disease	2017	O'Neill, Thomas J.; Davenport, Elizabeth M.; Murugesan, Gowtham; Montillo, Albert; Maldjian, Joseph A.	Applications of Resting State Functional MR Imaging to Traumatic Brain Injury.	Neuroimaging clinics of North America	Review
Multiple system atrophy	102	1-9 / 100 000	Rare neurologic disease	2012	Mattison, Hayley A.; Stewart, Tessandra; Zhang, Jing	Applying bioinformatics to proteomics: is machine learning the answer to biomarker discovery for PD and MSA?	Movement disorders : official journal of the Movement Disorder Society	Review
Kennedy disease	481	1-9 / 100 000	Rare neurologic disease	2019	Yang, Samuel J.; Lipnick, Scott L.; Makhortova, Nina R.; Venugopalan, Subhashini; Fan, Minjie; Armstrong, Zan; Schlaeger, Thorsten M.; Deng, Liyong; Chung, Wendy K.; O'Callaghan, Liadan; Geraschenko, Anton; Whye, Dosh; Berndl, Marc; Hazard, Jon; Williams, Brian; Narayanaswamy, Arunachalam; Ando, D. Michael; Nelson, Philip; Rubin, Lee L.	Applying Deep Neural Network Analysis to High-Content Image-Based Assays.	SLAS discovery : advancing life sciences R & D	Included
Amyotrophic lateral sclerosis	803	1-9 / 100 000	Rare neurologic disease	2012	Kolusheva, S.; Yossef, R.; Kugel, A.; Katz, M.; Volinsky, R.; Welt, M.; Hadad, U.; Drory, V.; Kliger, M.; Rubin, E.; Porgador, A.; Jelinek, R.	Array-based disease diagnostics using lipid/polydiacetylene vesicles encapsulated in a sol-gel matrix.	Analytical chemistry	No rare disease
Rare disease				2019	Brasil, Sandra; Pascoal, Carlota; Francisco, Rita; Dos Reis Ferreira, Vanessa; Videira, Paula A; Valadão, And Gonçalo	Artificial Intelligence (AI) in Rare Diseases: Is the Future Brighter?	Genes	Review
High-grade dysplasia in patients with Barrett esophagus	231080	1-5 / 10 000	Rare gastroenterologic disease	2019	Mori, Y.	Artificial intelligence and upper gastrointestinal endoscopy: Current status and future perspective.	Dig Endosc	Review
Addison Disease	85138	1-5 / 10 000	Rare endocrine disease	2019	Gilbert, F. J.; Smye, S. W.; Schonlieb, C.-B.	Artificial intelligence in clinical imaging: a health system approach.	Clinical radiology	No machine learning algorithm
Amyotrophic lateral sclerosis	803	1-9 / 100 000	Rare neurologic disease	2018	Bakkar, Nadine; Kovalik, Tina; Lorenzini, Ileana; Spangler, Scott; Lacoste, Alix; Sponaugle, Kyle; Ferrante, Philip; Argentinis, Elenee; Sattler, Rita; Bowser, Robert	Artificial intelligence in neurodegenerative disease research: use of IBM Watson to identify additional RNA-binding proteins altered in amyotrophic lateral sclerosis.	Acta neuropathologica	Included
Cystic fibrosis	586	1-9 / 100 000	Rare respiratory disease	2013	Slavici, Titus; Almajan, Bogdan	Artificial intelligence techniques: An efficient new approach to challenge the assessment of complex clinical fields such as airway clearance techniques in patients with cystic fibrosis?	Journal of rehabilitation medicine	Included
Duchenne muscular dystrophy	98896	1-9 / 100 000	Rare neurologic disease	2019	Schabron B, Alashqar Z, Fuhrman N, Jibbe K, Desai J.	Artificial Neural Network to Detect Human Hand Gestures for a Robotic Arm Control.	Conf Proc IEEE Eng Med Biol Soc	No rare disease
High-grade dysplasia in patients with Barrett esophagus	231080	1-5 / 10 000	Rare gastroenterologic disease	2019	Tomita, N.	Attention-Based Deep Neural Networks for Detection of Cancerous and Precancerous Esophagus Tissue on Histopathological Slides.	JAMA Netw Open	Included
Fragile X Syndrome	908	1-5 / 10 000	Rare developmental defect during embryogenesis	2018	Knoth, Inga Sophia; Lajnef, Tarek; Rigoulot, Simon; Lacourse, Karine; Vannasing, Phetsamone; Michaud, Jacques L.; Jacquemont, Sebastien; Major, Philippe; Jerbi, Karim; Lippe, Sarah	Auditory repetition suppression alterations in relation to cognitive functioning in fragile X syndrome: a combined EEG and machine learning approach.	Journal of neurodevelopmental disorders	Included
Systemic lupus erythematosus	536	1-5 / 10 000	Rare systemic or rheumatologic disease	2013	Huang, Kathie P.; Mullangi, Samyukta; Guo, Ye; Qureshi, Abrar A.	Autoimmune, atopic, and mental health comorbid conditions associated with alopecia areata in the United States.	JAMA dermatology	No rare disease
Systemic lupus erythematosus	536	1-5 / 10 000	Rare systemic or rheumatologic disease	2019	Murray, Sara G.; Avati, Anand; Schmajuk, Gabriela; Yazdany, Jinoos	Automated and flexible identification of complex disease: building a model for systemic lupus erythematosus using noisy labeling.	Journal of the American Medical Informatics Association : JAMIA	Included
Normal pressure hydrocephalus	314928	1-5 / 10 000	Rare neurologic disease	2019	Gunter, Nathaniel B.; Schwarz, Christopher G.; Graff-Radford, Jonathan; Gunter, Jeffrey L.; Jones, David T.; Graff-Radford, Neill R.; Petersen, Ronald C.; Knopman, David S.; Jack, Clifford R. Jr	Automated detection of imaging features of disproportionately enlarged subarachnoid space hydrocephalus using machine learning methods.	NeuroImage. Clinical	Included
Rare disease				2019	Kuwayama, Soichiro; Ayatsuka, Yuji; Yanagisono, Daisuke; Uta, Takaki; Usui, Hideaki; Kato, Aki; Takase, Noriaki; Ogura, Yuichiro; Yasukawa, Tsutomu	Automated Detection of Macular Diseases by Optical Coherence Tomography and Artificial Intelligence Machine Learning of Optical Coherence Tomography Images.	Journal of ophthalmology	No rare disease
Choroideremia	180	1-9 / 100 000	Rare ophthalmic disorder	2018	Wang, Zhuo; Camino, Acner; Hagag, Ahmed M.; Wang, Jie; Weleber, Richard G.; Yang, Paul; Pennesi, Mark E.; Huang, David; Li, Dengwang; Jia, Yali	Automated detection of preserved photoreceptor on optical coherence tomography in choroideremia based on machine learning.	Journal of biophotonics	Included
Dermatomyositis	221	1-9 / 100 000	Rare systemic or rheumatologic disease	2017	Burlina, Philippe; Billings, Seth; Joshi, Neil; Albayda, Jemima	Automated diagnosis of myositis from muscle ultrasound: Exploring the use of machine learning and deep learning methods.	PloS one	Included
Polymyositis	732	1-9 / 100 000	Rare systemic or rheumatologic disease	2017	Burlina, Philippe; Billings, Seth; Joshi, Neil; Albayda, Jemima	Automated diagnosis of myositis from muscle ultrasound: Exploring the use of machine learning and deep learning methods.	PloS one	Duplicate
Down Syndrome	870	1-5 / 10 000	Rare developmental defect during embryogenesis	2013	Zhao, Qian; Rosenbaum, Kenneth; Okada, Kazunori; Zand, Dina J.; Sze, Raymond; Summar, Marshall; Linguraru, Marius George	Automated Down syndrome detection using facial photographs.	Conference proceedings : ... Annual International Conference of the IEEE Engineering in Medicine and Biology Society. IEEE Engineering in Medicine and Biology Society. Annual Conference	Included
C AD ASIL	136	1-9 / 100 000	Rare neurologic disease	2019	Sundaresan, Vaanathi; Zamboni, Giovanna; Le Heron, Campbell; Rothwell, Peter M.; Husain, Masud; Battaglini, Marco; De Stefano, Nicola; Jenkinson, Mark; Griffanti, Ludovica	Automated lesion segmentation with BIANCA: Impact of population-level features, classification algorithm and locally adaptive thresholding.	NeuroImage	No rare disease
Moderate and severe traumatic brain injury	90056	1-5 / 10 000	Rare neurologic disease	2016	Yadav, Kabir; Sarioglu, Efsun; Choi, Hyeong Ah; Cartwright, Walter B. 4th; Hinds, Pamela S.; Chamberlain, James M.	Automated Outcome Classification of Computed Tomography Imaging Reports for Pediatric Traumatic Brain Injury.	Academic emergency medicine : official journal of the Society for Academic Emergency Medicine	No rare disease
Amyotrophic lateral sclerosis	803	1-9 / 100 000	Rare neurologic disease	2018	Wang, Jun; Kothalkar, Prasanna V.; Kim, Myungjong; Bandini, Andrea; Cao, Beiming; Yunusova, Yana; Campbell, Thomas F.; Heitzman, Daragh; Green, Jordan R.	Automatic prediction of intelligible speaking rate for individuals with ALS from speech acoustic and articulatory samples.	International journal of speech-language pathology	Included
Moderate and severe traumatic brain injury	90056	1-5 / 10 000	Rare neurologic disease	2017	Ho, Lap; Legere, Marc; Li, Tongbin; Levine, Samara; Hao, Ke; Valcarcel, Breanna; Pasinetti, Giulio M.	Autonomic Nervous System Dysfunctions as a Basis for a Predictive Model of Risk of Neurological Disorders in Subjects with Prior History of Traumatic Brain Injury: Implications in Alzheimer's Disease.	Journal of Alzheimer's disease : JAD	No rare disease
Down Syndrome	870	1-5 / 10 000	Rare developmental defect during embryogenesis	2018	Feng, Bing; Hoskins, William; Zhang, Yan; Meng, Zibo; Samuels, David C.; Wang, Jiandong; Xia, Ruofan; Liu, Chao; Tang, Jijun; Guo, Yan	Bi-stream CNN Down Syndrome screening model based on genotyping array.	BMC medical genomics	Included
Systemic lupus erythematosus	536	1-5 / 10 000	Rare systemic or rheumatologic disease	2018	Ceccarelli, Fulvia; Sciandrone, Marco; Perricone, Carlo; Galvan, Giulio; Cipriano, Enrica; Galligari, Alessandro; Levato, Tommaso; Colasanti, Tania; Massaro, Laura; Natalucci, Francesco; Spinelli, Francesca Romana; Alessandri, Cristiano; Valesini, Guido; Conti, Fabrizio	Biomarkers of erosive arthritis in systemic lupus erythematosus: Application of machine learning models.	PloS one	Included
Amyotrophic lateral sclerosis	803	1-9 / 100 000	Rare neurologic disease	2017	De Benedetti, Stefano; Lucchini, Giorgio; Del Bo, Cristian; Deon, Valeria; Marocchi, Alessandro; Penco, Silvana; Lunetta, Christian; Gianazza, Elisabetta; Bonomi, Francesco; Iametti, Stefania	Blood trace metals in a sporadic amyotrophic lateral sclerosis geographical cluster.	Biometals : an international journal on the role of metal ions in biology, biochemistry, and medicine	Included
Cystic fibrosis	586	1-9 / 100 000	Rare respiratory disease	2017	Waldmann, Elisabeth; Taylor-Robinson, David; Klein, Nadja; Kneib, Thomas; Pressler, Tania; Schmid, Matthias; Mayr, Andreas	Boosting joint models for longitudinal and time-to-event data.	Biometrical journal. Biometrische Zeitschrift	Included
Rare disease				2017	Bao, Feng; Deng, Yue; Zhao, Yanyu; Suo, Jinli; Dai, Qionghai	Bosco: Boosting Corrections for Genome-Wide Association Studies With Imbalanced Samples.	IEEE transactions on nanobioscience	No rare disease
Lennox-Gastaut syndrome	2382	1-5 / 10 000	Rare neurologic disease	2015	Pedersen, Mangor; Curwood, Evan K.; Archer, John S.; Abbott, David F.; Jackson, Graeme D.	Brain regions with abnormal network properties in severe epilepsy of Lennox-Gastaut phenotype: Multivariate analysis of task-free fMRI.	Epilepsia	Included
Down Syndrome	870	1-5 / 10 000	Rare developmental defect during embryogenesis	2017	Cole, James H.; Annus, Tiina; Wilson, Liam R.; Remtulla, Ridhaa; Hong, Young T.; Fryer, Tim D.; Acosta-Cabronero, Julio; Cardenas-Blanco, Arturo; Smith, Robert; Menon, David K.; Zaman, Shahid H.; Nestor, Peter J.; Holland, Anthony J.	Brain-predicted age in Down syndrome is associated with beta amyloid deposition and cognitive decline.	Neurobiology of aging	Included
Rare disease				2019	Ronicke, Simon; Hirsch, Martin C; Türk, Ewelina; Larionov, Katharina; Tientcheu, Daphne; Wagner, Annette D	Can a decision support system accelerate rare disease diagnosis? Evaluating the potential impact of Ada DX in a retrospective study	Orphanet journal of rare diseases	Algorithm not described (Validation study)
Young-onset Parkinson disease	2828	1-5 / 10 000	Rare neurologic disease	2019	Asakawa, Tetsuya; Sugiyama, Kenji; Nozaki, Takao; Sameshima, Tetsuro; Kobayashi, Susumu; Wang, Liang; Hong, Zhen; Chen, Shujiao; Li, Candong; Namba, Hiroki	Can the Latest Computerized Technologies Revolutionize Conventional Assessment Tools and Therapies for a Neurological Disease? The Example of Parkinson's Disease.	Neurologia medico-chirurgica	No rare disease
Sarcoidosis	797	1-5 / 10 000	Rare systemic or rheumatologic disease	2019	Togo, Ren; Hirata, Kenji; Manabe, Osamu; Ohira, Hiroshi; Tsujino, Ichizo; Magota, Keiichi; Ogawa, Takahiro; Haseyama, Miki; Shiga, Tohru	Cardiac sarcoidosis classification with deep convolutional neural network-based features using polar maps.	Computers in biology and medicine	Included
Duchenne muscular dystrophy	98896	1-9 / 100 000	Rare neurologic disease	2012	Malueka, Rusdy Ghazali; Takaoka, Yutaka; Yagi, Mariko; Awano, Hiroyuki; Lee, Tomoko; Dwianingsih, Ery Kus; Nishida, Atsushi; Takeshima, Yasuhiro; Matsuo, Masafumi	Categorization of 77 dystrophin exons into 5 groups by a decision tree using indexes of splicing regulatory factors as decision markers.	BMC genetics	Included
Multiple system atrophy	102	1-9 / 100 000	Rare neurologic disease	2019	Baggio, Hugo C.; Abos, Alexandra; Segura, Barbara; Campabadal, Anna; Uribe, Carme; Giraldo, Darly M.; Perez-Soriano, Alexandra; Munoz, Esteban; Compta, Yaroslau; Junque, Carme; Marti, Maria Jose	Cerebellar resting-state functional connectivity in Parkinson's disease and multiple system atrophy: Characterization of abnormalities and potential for differential diagnosis at the single-patient level.	NeuroImage. Clinical	Included
High-grade dysplasia in patients with Barrett esophagus	231080	1-5 / 10 000	Rare gastroenterologic disease	2019	Soh, Y.	Challenges to diagnostic standardization of Barrett's esophagus in Asia.	Digestive endoscopy : official journal of the Japan Gastroenterological Endoscopy Society	Review
Cleft lip/palate	199306	1-5 / 10 000	Rare developmental defect during embryogenesis	2019	Baker, Nancy C.; Sipes, Nisha S.; Franzosa, Jill; Belair, David G.; Abbott, Barbara D.; Judson, Richard S.; Knudsen, Thomas B.	Characterizing cleft palate toxicants using ToxCast data, chemical structure, and the biomedical literature.	Birth defects research	No human data
Rare disease				2015	Williams K, Bilsland E, Sparkes A, Aubrey W, Young M, Soldatova LN, De Grave K, Ramon J, de Clare M, Sirawaraporn W, Oliver SG, King RD	Cheaper faster drug development validated by the repositioning of drugs against neglected tropical diseases.	J R Soc Interface	No human data
Choroideremia	180	1-9 / 100 000	Rare ophthalmic disorder	2017	Gao, Simon S.; Patel, Rachel C.; Jain, Nieraj; Zhang, Miao; Weleber, Richard G.; Huang, David; Pennesi, Mark E.; Jia, Yali	Choriocapillaris evaluation in choroideremia using optical coherence tomography angiography.	Biomedical optics express	Included
Huntington disease	399	1-9 / 100 000	Rare neurologic disease	2016	Miranda, Angela; Lavrador, Rui; Julio, Filipa; Januario, Cristina; Castelo-Branco, Miguel; Caetano, Gina	Classification of Huntington's disease stage with support vector machines: A study on oculomotor performance.	Behavior research methods	Included
Osteogenesis imperfecta	666	1-5 / 10 000	Rare bone disease	2017	Abidin, Anas Z.; Jameson, John; Molthen, Robert; Wismuller, Axel	Classification of micro-CT images using 3D characterization of bone canal patterns in human osteogenesis imperfecta.	Proceedings of SPIE--the International Society for Optical Engineering	Included
Young-onset Parkinson disease	2828	1-5 / 10 000	Rare neurologic disease	2015	West, Ryan J. H.; Elliott, Christopher J. H.; Wade, Alex R.	Classification of Parkinson's Disease Genotypes in Drosophila Using Spatiotemporal Profiling of Vision.	Scientific reports	No human data
Rett syndrome	778	1-9 / 100 000	Rare neurologic disease	2017	O'Leary, Heather M.; Mayor, Juan Manuel; Poon, Chi-Sang; Kaufmann, Walter E.; Sahin, Mustafa	Classification of respiratory disturbances in Rett Syndrome patients using Restricted Boltzmann Machine.	Conference proceedings : ... Annual International Conference of the IEEE Engineering in Medicine and Biology Society. IEEE Engineering in Medicine and Biology Society. Annual Conference	Included
Acute sensorineural hearing loss by acute acoustic trauma or sudden deafness or surgery induced acoustic trauma	90059	1-5 / 10 000	Rare otorhinolaryngologic disease	2013	Dubno JR, Eckert MA, Lee FS, Matthews LJ, Schmiedt RA	Classifying human audiometric phenotypes of age-related hearing loss from animal models.	J Assoc Res Otolaryngol	No human data
Preeclampsia	275555	1-5 / 10 000	Rare gynecologic or obstetric disease	2019	Sandstrom, A.	Clinical risk assessment in early pregnancy for preeclampsia in nulliparous women: A population based cohort study	PloS one	Included
Rare disease				2018	Alirezaie, Najmeh; Kernohan, Kristin D.; Hartley, Taila; Majewski, Jacek; Hocking, Toby Dylan	ClinPred: Prediction Tool to Identify Disease-Relevant Nonsynonymous Single-Nucleotide Variants.	American journal of human genetics	Included
Familial isolated restrictive cardiomyopathy	75249	1-9 / 100 000	Rare cardiac disease	2016	Sengupta, Partho P.; Huang, Yen-Min; Bansal, Manish; Ashrafi, Ali; Fisher, Matt; Shameer, Khader; Gall, Walt; Dudley, Joel T.	Cognitive Machine-Learning Algorithm for Cardiac Imaging: A Pilot Study for Differentiating Constrictive Pericarditis From Restrictive Cardiomyopathy.	Circulation. Cardiovascular imaging	Included
Rare disease				2019	Grigull, Lorenz; Mehmecke, Sandra; Rother, Ann-Katrin; Bloss, Susanne; Klemann, Christian; Schumacher, Ulrike; Mucke, Urs; Kortum, Xiaowei; Lechner, Werner; Klawonn, Frank	Common pre-diagnostic features in individuals with different rare diseases represent a key for diagnostic support with computerized pattern recognition?	PloS one	Included
Sickle cell anemia	232	1-5 / 10 000	Rare hematologic disease	2019	Bussy S, Veil R, Looten V, Burgun A, Gaïffas S, Guilloux A, Ranque B, Jannot AS	Comparison of methods for early-readmission prediction in a high-dimensional heterogeneous covariates and time-to-event outcome framework.	BMC Med Res Methodol	included
Amyotrophic lateral sclerosis	803	1-9 / 100 000	Rare neurologic disease	2016	Labuzzetta, Charles J.; Antonio, Margaret L.; Watson, Patricia M.; Wilson, Robert C.; Laboissonniere, Lauren A.; Trimarchi, Jeffrey M.; Genc, Baris; Ozdinler, P. Hande; Watson, Dennis K.; Anderson, Paul E.	Complementary feature selection from alternative splicing events and gene expression for phenotype prediction.	Bioinformatics (Oxford, England)	No human data
Amyotrophic lateral sclerosis	803	1-9 / 100 000	Rare neurologic disease	2017	Huang, Zhengnan; Zhang, Hongjiu; Boss, Jonathan; Goutman, Stephen A.; Mukherjee, Bhramar; Dinov, Ivo D.; Guan, Yuanfang	Complete hazard ranking to analyze right-censored data: An ALS survival study.	PLoS computational biology	Included
Moderate and severe traumatic brain injury	90056	1-5 / 10 000	Rare neurologic disease	2017	Rangaprakash, D.; Deshpande, Gopikrishna; Daniel, Thomas A.; Goodman, Adam M.; Robinson, Jennifer L.; Salibi, Nouha; Katz, Jeffrey S.; Denney, Thomas S. Jr; Dretsch, Michael N.	Compromised hippocampus-striatum pathway as a potential imaging biomarker of mild-traumatic brain injury and posttraumatic stress disorder.	Human brain mapping	No rare disease
Down Syndrome	870	1-5 / 10 000	Rare developmental defect during embryogenesis	2019	Teder H, Paluoja P, Rekker K, Salumets A, Krjutškov K, Palta P	Computational framework for targeted high-coverage sequencing based NIPT.	PLoS One	included
Moderate and severe traumatic brain injury	90056	1-5 / 10 000	Rare neurologic disease	2012	Stein, Deborah M.; Hu, Peter F.; Chen, Hegang H.; Yang, Shiming; Stansbury, Lynn G.; Scalea, Thomas M.	Computational gene mapping to analyze continuous automated physiologic monitoring data in neuro-trauma intensive care.	The journal of trauma and acute care surgery	Included
Young-onset Parkinson disease	2828	1-5 / 10 000	Rare neurologic disease	2018	Glaab, Enrico	Computational systems biology approaches for Parkinson's disease.	Cell and tissue research	Review
High-grade dysplasia in patients with Barrett esophagus	231080	1-5 / 10 000	Rare gastroenterologic disease	2017	Swager, Anne-Fre; van der Sommen, Fons; Klomp, Sander R.; Zinger, Sveta; Meijer, Sybren L.; Schoon, Erik J.; Bergman, Jacques J. G. H. M.; de With, Peter H.; Curvers, Wouter L.	Computer-aided detection of early Barrett's neoplasia using volumetric laser endomicroscopy.	Gastrointestinal endoscopy	Included
Dermatomyositis	221	1-9 / 100 000	Rare systemic or rheumatologic disease	2019	Gutierrez-Martinez, Josefina; Pineda, Carlos; Sandoval, Hugo; Bernal-Gonzalez, Araceli	Computer-aided diagnosis in rheumatic diseases using ultrasound: an overview.	Clinical rheumatology	Review
Systemic lupus erythematosus	536	1-5 / 10 000	Rare systemic or rheumatologic disease	2019	Gutierrez-Martinez, Josefina; Pineda, Carlos; Sandoval, Hugo; Bernal-Gonzalez, Araceli	Computer-aided diagnosis in rheumatic diseases using ultrasound: an overview.	Clinical rheumatology	Duplicate
Retinopathy of prematurity	90050	1-5 / 10 000	Rare ophthalmic disorder	2015	Ataer-Cansizoglu, Esra; Bolon-Canedo, Veronica; Campbell, J. Peter; Bozkurt, Alican; Erdogmus, Deniz; Kalpathy-Cramer, Jayashree; Patel, Samir; Jonas, Karyn; Chan, R. V. Paul; Ostmo, Susan; Chiang, Michael F.	Computer-Based Image Analysis for Plus Disease Diagnosis in Retinopathy of Prematurity: Performance of the "i-ROP" System and Image Features Associated With Expert Diagnosis.	Translational vision science & technology	Included
Moderate and severe traumatic brain injury	90056	1-5 / 10 000	Rare neurologic disease	2016	Chen, Wei; Wheeler, Krista K.; Lin, Simon; Huang, Yungui; Xiang, Huiyun	Computerized "Learn-As-You-Go" classification of traumatic brain injuries using NEISS narrative data.	Accident; analysis and prevention	No rare disease
Graft versus host disease	39812	1-9 / 100 000	Rare immune disease	2018	Sniecinski, Irena; Seghatchian, Jerard	Concluding commentary on current trends to enhance the clinical safety of pediatric transfusion, focusing on prevention of untoward complications of HSC transplantation & newer strategies for improving the standards of safety/quality of stem cells expansion for cellular therapy.	Transfusion and apheresis science : official journal of the World Apheresis Association : official journal of the European Society for Haemapheresis	Review
Systemic lupus erythematosus	536	1-5 / 10 000	Rare systemic or rheumatologic disease	2019	Ceccarelli, Fulvia; Sciandrone, Marco; Perricone, Carlo; Galvan, Giulio; Cipriano, Enrica; Galligari, Alessandro; Levato, Tommaso; Colasanti, Tania; Massaro, Laura; Natalucci, Francesco; Spinelli, Francesca Romana; Alessandri, Cristiano; Valesini, Guido; Conti, Fabrizio	Correction: Biomarkers of erosive arthritis in systemic lupus erythematosus: Application of machine learning models.	PloS one	Duplicate
Interstitial cystitis	37202	1-5 / 10 000	Rare urogenital disease	2018	Chancellor, Michael B.; Bartolone, Sarah N.; Veerecke, Andrew; Lamb, Laura E.	Crowdsourcing Disease Biomarker Discovery Research: The IP4IC Study.	The Journal of urology	Algorithm not described
Retinopathy of prematurity	90050	1-5 / 10 000	Rare ophthalmic disorder	2015	Noto, Keith; Majidi, Saeed; Edlow, Andrea G.; Wick, Heather C.; Bianchi, Diana W.; Slonim, Donna K.	CSAX: Characterizing Systematic Anomalies in eXpression Data.	Journal of computational biology : a journal of computational molecular cell biology	Included
Amyotrophic lateral sclerosis	803	1-9 / 100 000	Rare neurologic disease	2019	Khoury, Nicolas; Attal, Ferhat; Amirat, Yacine; Oukhellou, Latifa; Mohammed, Samer	Data-Driven Based Approach to Aid Parkinson's Disease Diagnosis.	Sensors (Basel, Switzerland)	No rare disease
Retinopathy of prematurity	90050	1-5 / 10 000	Rare ophthalmic disorder	2015	Bolon-Canedo, V.; Ataer-Cansizoglu, E.; Erdogmus, D.; Kalpathy-Cramer, J.; Fontenla-Romero, O.; Alonso-Betanzos, A.; Chiang, M. F.	Dealing with inter-expert variability in retinopathy of prematurity: A machine learning approach.	Computer methods and programs in biomedicine	Included
Recurrent respiratory papillomatosis	60032	1-9 / 100 000	Rare respiratory disease	2019	Powell, Maria E.; Rodriguez Cancio, Marcelino; Young, David; Nock, William; Abdelmessih, Beshoy; Zeller, Amy; Perez Morales, Irvin; Zhang, Peng; Garrett, C. Gaelyn; Schmidt, Douglas; White, Jules; Gelbard, Alexander	Decoding phonation with artificial intelligence (DeP AI): Proof of concept.	Laryngoscope investigative otolaryngology	Included
Retinopathy of prematurity	90050	1-5 / 10 000	Rare ophthalmic disorder	2019	Tan, Z.	Deep Learning Algorithm for Automated Diagnosis of Retinopathy of Prematurity Plus Disease	Translational vision science & technology	Included
Amyotrophic lateral sclerosis	803	1-9 / 100 000	Rare neurologic disease	2017	van der Burgh, Hannelore K.; Schmidt, Ruben; Westeneng, Henk-Jan; de Reus, Marcel A.; van den Berg, Leonard H.; van den Heuvel, Martijn P.	Deep learning predictions of survival based on MRI in amyotrophic lateral sclerosis.	NeuroImage. Clinical	Included
Systemic lupus erythematosus	536	1-5 / 10 000	Rare systemic or rheumatologic disease	2019	Gao, Cheng; Osmundson, Sarah; Velez Edwards, Digna R.; Purcell Jackson, Gretchen; Malin, Bradley A.; Chen, You	Deep Learning Predicts Extreme Preterm Birth from Electronic Health Records.	Journal of biomedical informatics	No rare disease
Multiple system atrophy	102	1-9 / 100 000	Rare neurologic disease	2019	Kiryu S, Yasaka K, Akai H, Nakata Y, Sugomori Y, Hara S, Seo M, Abe O, Ohtomo K	Deep learning to differentiate parkinsonian disorders separately using single midsagittal MR imaging: a proof of concept study.	Eur Radiol	included
Progressive supranuclear palsy	683	1-9 / 100 000	Rare neurologic disease	2019	Kiryu S, Yasaka K, Akai H, Nakata Y, Sugomori Y, Hara S, Seo M, Abe O, Ohtomo K	Deep learning to differentiate parkinsonian disorders separately using single midsagittal MR imaging: a proof of concept study.	Eur Radiol	Duplicate
Central retinal vein occlusion	411527	1-5 / 10 000	Rare ophthalmic disorder	2018	Nagasato, Daisuke; Tabuchi, Hitoshi; Ohsugi, Hideharu; Masumoto, Hiroki; Enno, Hiroki; Ishitobi, Naofumi; Sonobe, Tomoaki; Kameoka, Masahiro; Niki, Masanori; Hayashi, Ken; Mitamura, Yoshinori	Deep Neural Network-Based Method for Detecting Central Retinal Vein Occlusion Using Ultrawide-Field Fundus Ophthalmoscopy.	Journal of ophthalmology	Included
Rare disease				2019	Danter, Wayne R.	DeepNEU: cellular reprogramming comes of age - a machine learning platform with application to rare diseases research.	Orphanet journal of rare diseases	No rare disease
Rett syndrome	778	1-9 / 100 000	Rare neurologic disease	2019	Danter, Wayne R.	DeepNEU: cellular reprogramming comes of age - a machine learning platform with application to rare diseases research.	Orphanet journal of rare diseases	Duplicate
Moderate and severe traumatic brain injury	90056	1-5 / 10 000	Rare neurologic disease	2016	Vakorin, Vasily A.; Doesburg, Sam M.; da Costa, Leodante; Jetly, Rakesh; Pang, Elizabeth W.; Taylor, Margot J.	Detecting Mild Traumatic Brain Injury Using Resting State Magnetoencephalographic Connectivity.	PLoS computational biology	No rare disease
Moderate and severe traumatic brain injury	90056	1-5 / 10 000	Rare neurologic disease	2017	Vergara, Victor M.; Mayer, Andrew R.; Damaraju, Eswar; Kiehl, Kent A.; Calhoun, Vince	Detection of Mild Traumatic Brain Injury by Machine Learning Classification Using Resting State Functional Network Connectivity and Fractional Anisotropy.	Journal of neurotrauma	No rare disease
Systemic lupus erythematosus	536	1-5 / 10 000	Rare systemic or rheumatologic disease	2019	Ormseth, Michelle J.; Solus, Joseph F.; Sheng, Quanhu; Ye, Fei; Wu, Qiong; Guo, Yan; Oeser, Annette M.; Allen, Ryan M.; Vickers, Kasey C.; Stein, C. Michael	Development and Validation of a MicroRNA Panel to Differentiate Between Patients with Rheumatoid Arthritis or Systemic Lupus Erythematosus and Controls.	The Journal of rheumatology	Included
Hemophilia A	98878	1-9 / 100 000	Rare hematologic disease	2018	Lyons, Jennifer; Desai, Vibha; Xu, Yaping; Ridgeway, Greg; Finkle, William; Solari, Paul; Sullivan, Sean; Lanes, Stephan	Development and Validation of an Algorithm for Identifying Patients with Hemophilia A in an Administrative Claims Database.	Value in health : the journal of the International Society for Pharmacoeconomics and Outcomes Research	Included
Lennox-Gastaut syndrome	2382	1-5 / 10 000	Rare neurologic disease	2019	Vekeman, Francis; Pina-Garza, Jesus Eric; Cheng, Wendy Y.; Tuttle, Edward; Giguere-Duval, Philippe; Oganisian, Arman; Damron, Joseph; Sheng Duh, Mei; Shen, Vivienne; Saurer, Timothy B.; Montouris, Georgia D.; Isojarvi, Jouko	Development of a classifier to identify patients with probable Lennox-Gastaut syndrome in health insurance claims databases via random forest methodology.	Current medical research and opinion	Included
Central precocious puberty	759	1-5 / 10 000	Rare endocrine disease	2019	Pan, Liyan; Liu, Guangjian; Mao, Xiaojian; Li, Huixian; Zhang, Jiexin; Liang, Huiying; Li, Xiuzhen	Development of Prediction Models Using Machine Learning Algorithms for Girls with Suspected Central Precocious Puberty: Retrospective Study.	JMIR medical informatics	Included
Moderate and severe traumatic brain injury	90056	1-5 / 10 000	Rare neurologic disease	2018	Ko, J.; Hemphill, M.; Yang, Z.; Sewell, E.; Na, Y. J.; Sandsmark, D. K.; Haber, M.; Fisher, S. A.; Torre, E. A.; Svane, K. C.; Omelchenko, A.; Firestein, B. L.; Diaz-Arrastia, R.; Kim, J.; Meaney, D. F.; Issadore, D.	Diagnosis of traumatic brain injury using miRNA signatures in nanomagnetically isolated brain-derived extracellular vesicles.	Lab on a chip	No human data
Narcolepsy type 1	2073	1-5 / 10 000	Rare neurologic disease	2017	Olsen, Anders Vinther; Stephansen, Jens; Leary, Eileen; Peppard, Paul E.; Sheungshul, Hong; Jennum, Poul Jorgen; Sorensen, Helge; Mignot, Emmanuel	Diagnostic value of sleep stage dissociation as visualized on a 2-dimensional sleep state space in human narcolepsy.	Journal of neuroscience methods	Included
Narcolepsy type 2	83465	1-5 / 10 000	Rare neurologic disease	2017	Olsen, Anders Vinther; Stephansen, Jens; Leary, Eileen; Peppard, Paul E.; Sheungshul, Hong; Jennum, Poul Jorgen; Sorensen, Helge; Mignot, Emmanuel	Diagnostic value of sleep stage dissociation as visualized on a 2-dimensional sleep state space in human narcolepsy.	Journal of neuroscience methods	Duplicate
Sickle cell anemia	232	1-5 / 10 000	Rare hematologic disease	2019	Mondal P, Yirinec A, Midya V, Sankoorikal BJ, Smink G, Khokhar A, Abu-Hasan M, Bascom R	Diagnostic value of spirometry vs impulse oscillometry: A comparative study in children with sickle cell disease.	Pediatr Pulmonol	included
Systemic lupus erythematosus	536	1-5 / 10 000	Rare systemic or rheumatologic disease	2019	Toro-Dominguez, Daniel; Lopez-Dominguez, Raul; Garcia Moreno, Adrian; Villatoro-Garcia, Juan A.; Martorell-Marugan, Jordi; Goldman, Daniel; Petri, Michelle; Wojdyla, Daniel; Pons-Estel, Bernardo A.; Isenberg, David; Morales-Montes de Oca, Gabriela; Trejo-Zambrano, Maria Isabel; Garcia Gonzalez, Benjamin; Rosetti, Florencia; Gomez-Martin, Diana; Romero-Diaz, Juanita; Carmona-Saez, Pedro; Alarcon-R…	Differential Treatments Based on Drug-induced Gene Expression Signatures and Longitudinal Systemic Lupus Erythematosus Stratification.	Scientific reports	Included
Multiple system atrophy	102	1-9 / 100 000	Rare neurologic disease	2019	Abos, Alexandra; Baggio, Hugo C.; Segura, Barbara; Campabadal, Anna; Uribe, Carme; Giraldo, Darly Milena; Perez-Soriano, Alexandra; Munoz, Esteban; Compta, Yaroslau; Junque, Carme; Marti, Maria Jose	Differentiation of multiple system atrophy from Parkinson's disease by structural connectivity derived from probabilistic tractography.	Scientific reports	Included
Moderate and severe traumatic brain injury	90056	1-5 / 10 000	Rare neurologic disease	2015	Douglas, David B.; Iv, Michael; Douglas, Pamela K.; Anderson, Ariana; Vos, Sjoerd B.; Bammer, Roland; Zeineh, Michael; Wintermark, Max	Diffusion Tensor Imaging of TBI: Potentials and Challenges.	Topics in magnetic resonance imaging : TMRI	Review
Down Syndrome	870	1-5 / 10 000	Rare developmental defect during embryogenesis	2014	Zhao, Qian; Okada, Kazunori; Rosenbaum, Kenneth; Kehoe, Lindsay; Zand, Dina J.; Sze, Raymond; Summar, Marshall; Linguraru, Marius George	Digital facial dysmorphology for genetic screening: Hierarchical constrained local model using ICA.	Medical image analysis	Duplicate
Hirschsprung disease	388	1-5 / 10 000	Rare gastroenterologic disease	2019	Schilling, Florian; Geppert, Carol E.; Strehl, Johanna; Hartmann, Arndt; Kuerten, Stefanie; Brehmer, Axel; Jabari, Samir	Digital pathology imaging and computer-aided diagnostics as a novel tool for standardization of evaluation of aganglionic megacolon (Hirschsprung disease) histopathology.	Cell and tissue research	Included
Moderate and severe traumatic brain injury	90056	1-5 / 10 000	Rare neurologic disease	2015	Fagerholm, Erik D.; Hellyer, Peter J.; Scott, Gregory; Leech, Robert; Sharp, David J.	Disconnection of network hubs and cognitive impairment after traumatic brain injury.	Brain : a journal of neurology	Included
Amyotrophic lateral sclerosis	803	1-9 / 100 000	Rare neurologic disease	2011	Sugavaneswaran, Lakshmi; Umapathy, Karthikeyan; Krishnan, Sridhar	Discriminative time-frequency kernels for gait analysis for amyotrophic lateral sclerosis.	Conference proceedings : ... Annual International Conference of the IEEE Engineering in Medicine and Biology Society. IEEE Engineering in Medicine and Biology Society. Annual Conference	Included
Down Syndrome	870	1-5 / 10 000	Rare developmental defect during embryogenesis	2016	Matthews, Dawn C.; Lukic, Ana S.; Andrews, Randolph D.; Marendic, Boris; Brewer, James; Rissman, Robert A.; Mosconi, Lisa; Strother, Stephen C.; Wernick, Miles N.; Mobley, William C.; Ness, Seth; Schmidt, Mark E.; Rafii, Michael S.	Dissociation of Down syndrome and Alzheimer's disease effects with imaging.	Alzheimer's & dementia (New York, N. Y.)	Included
Rare disease				2019	Xu, Kai; Yang, Zhenguo; Kang, Peipei; Wang, Qi; Liu, Wenyin	Document-level attention-based BiLSTM-CRF incorporating disease dictionary for disease named entity recognition.	Computers in biology and medicine	Included
Rare disease				2018	Ekins, Sean; Perlstein, Ethan O.	Doing it All - How Families are Reshaping Rare Disease Research.	Pharmaceutical research	Review
Moderate and severe traumatic brain injury	90056	1-5 / 10 000	Rare neurologic disease	2018	Vergara, Victor M.; Mayer, Andrew R.; Kiehl, Kent A.; Calhoun, Vince D.	Dynamic functional network connectivity discriminates mild traumatic brain injury through machine learning.	NeuroImage. Clinical	No rare disease
Primary sclerosing cholangitis	171	1-9 / 100 000	Rare hepatic disease	2018	Iwasawa, Kentaro; Suda, Wataru; Tsunoda, Tomoyuki; Oikawa-Kawamoto, Manari; Umetsu, Shuichiro; Takayasu, Lena; Inui, Ayano; Fujisawa, Tomoo; Morita, Hidetoshi; Sogo, Tsuyoshi; Hattori, Masahira	Dysbiosis of the salivary microbiota in pediatric-onset primary sclerosing cholangitis and its potential as a biomarker.	Scientific reports	Included
Placental insufficiency	439167	1-5 / 10 000	Rare cardiac disease	2016	Starcevic, Mirta; Predojevic, Maja; Butorac, Drazan; Tumbri, Jasna; Konjevoda, Pasko; Kadic, Aida Salihagic	Early functional and morphological brain disturbances in late-onset intrauterine growth restriction.	Early human development	Included
Rare disease				2019	Bosio, Mattia; Drechsel, Oliver; Rahman, Rubayte; Muyas, Francesc; Rabionet, Raquel; Bezdan, Daniela; Domenech Salgado, Laura; Hor, Hyun; Schott, Jean-Jacques; Munell, Francina; Colobran, Roger; Macaya, Alfons; Estivill, Xavier; Ossowski, Stephan	eDiVA-Classification and prioritization of pathogenic variants for clinical diagnostics.	Human mutation	Included
Huntington disease	399	1-9 / 100 000	Rare neurologic disease	2018	Odish, Omar F. F.; Johnsen, Kristinn; van Someren, Paul; Roos, Raymund A. C.; van Dijk, J. Gert	EEG may serve as a biomarker in Huntington's disease using machine learning automatic classification.	Scientific reports	Included
Facioscapulohumeral dystrophy	269	1-9 / 100 000	Rare neurologic disease	2013	Gonzalez-Navarro, Felix F.; Belanche-Munoz, Lluis A.; Silva-Colon, Karen A.	Effective classification and gene expression profiling for the Facioscapulohumeral Muscular Dystrophy.	PloS one	Included
Young-onset Parkinson disease	2828	1-5 / 10 000	Rare neurologic disease	2016	Cruz-Monteagudo, Maykel; Borges, Fernanda; Paz-Y-Mino, Cesar; Cordeiro, M. Natalia D. S.; Rebelo, Irene; Perez-Castillo, Yunierkis; Helguera, Aliuska Morales; Sanchez-Rodriguez, Aminael; Tejera, Eduardo	Efficient and biologically relevant consensus strategy for Parkinson's disease gene prioritization.	BMC medical genomics	No rare disease
Acquired aneurysmal subarachnoid hemorrhage	90065	1-5 / 10 000	Rare neurologic disease	2018	Zafar, Sahar F.; Postma, Eva N.; Biswal, Siddharth; Fleuren, Lucas; Boyle, Emily J.; Bechek, Sophia; O'Connor, Kathryn; Shenoy, Apeksha; Jonnalagadda, Durga; Kim, Jennifer; Shafi, Mouhsin S.; Patel, Aman B.; Rosenthal, Eric S.; Westover, M. Brandon	Electronic Health Data Predict Outcomes After Aneurysmal Subarachnoid Hemorrhage.	Neurocritical care	Included
Normal pressure hydrocephalus	314928	1-5 / 10 000	Rare neurologic disease	2019	Maass, F.	Elemental fingerprint: Reassessment of a cerebrospinal fluid biomarker for Parkinson's disease	Neurobiology of Disease	No rare disease
Amyotrophic lateral sclerosis	803	1-9 / 100 000	Rare neurologic disease	2019	Camerino, Giulia Maria; Fonzino, Adriano; Conte, Elena; De Bellis, Michela; Mele, Antonietta; Liantonio, Antonella; Tricarico, Domenico; Tarantino, Nancy; Dobrowolny, Gabriella; Musaro, Antonio; Desaphy, Jean-Francois; De Luca, Annamaria; Pierno, Sabata	Elucidating the Contribution of Skeletal Muscle Ion Channels to Amyotrophic Lateral Sclerosis in search of new therapeutic options.	Scientific reports	No human data
Rare disease				2019	Nellaker, Christoffer; Alkuraya, Fowzan S.; Baynam, Gareth; Bernier, Raphael A.; Bernier, Francois P. J.; Boulanger, Vanessa; Brudno, Michael; Brunner, Han G.; Clayton-Smith, Jill; Cogne, Benjamin; Dawkins, Hugh J. S.; deVries, Bert B. A.; Douzgou, Sofia; Dudding-Byth, Tracy; Eichler, Evan E.; Ferlaino, Michael; Fieggen, Karen; Firth, Helen V.; FitzPatrick, David R.; Gration, Dylan; Groza, Tudor;…	Enabling Global Clinical Collaborations on Identifiable Patient Data: The Minerva Initiative.	Frontiers in genetics	No peer-review or scientific congress
Acute lung injury	178320	1-5 / 10 000	Rare respiratory disease	2015	Murphree, Dennis; Ngufor, Che; Upadhyaya, Sudhindra; Madde, Nagesh; Clifford, Leanne; Kor, Daryl J.; Pathak, Jyotishman	Ensemble learning approaches to predicting complications of blood transfusion.	Annual International Conference of the IEEE Engineering in Medicine and Biology Society	Included
Esophageal atresia	1199	1-5 / 10 000	Rare developmental defect during embryogenesis	2019	Ure, Benno	Esophageal atresia, Europe, and the future: BAPS Journal of Pediatric Surgery Lecture.	Journal of pediatric surgery	Review
Rare disease				2019	Ure, Benno	Esophageal atresia, Europe, and the future: BAPS Journal of Pediatric Surgery Lecture.	Journal of pediatric surgery	Duplicate
Rare disease				2018	Valdez, Ashley R.; Hancock, Elizabeth E.; Adebayo, Seyi; Kiernicki, David J.; Proskauer, Daniel; Attewell, John R.; Bateman, Lucinda; DeMaria, Alfred Jr; Lapp, Charles W.; Rowe, Peter C.; Proskauer, Charmian	Estimating Prevalence, Demographics, and Costs of ME/CFS Using Large Scale Medical Claims Data and Machine Learning.	Frontiers in pediatrics	No rare disease
Necrotizing enterocolitis	391673	1-5 / 10 000	Rare gastroenterologic disease	2020	Hamilton, Emily F.; Dyachenko, Alina; Ciampi, Antonio; Maurel, Kimberly; Warrick, Philip A.; Garite, Thomas J.	Estimating risk of severe neonatal morbidity in preterm births under 32 weeks of gestation.	The journal of maternal-fetal & neonatal medicine : the official journal of the European Association of Perinatal Medicine, the Federation of Asia and Oceania Perinatal Societies, the International Society of Perinatal Obstetricians	Included
Necrotizing enterocolitis	391673	1-5 / 10 000	Rare gastroenterologic disease	2018	Irles, Claudine; Gonzalez-Perez, Gabriela; Carrera Muinos, Sandra; Michel Macias, Carolina; Sanchez Gomez, Cesar; Martinez-Zepeda, Anahid; Cordero Gonzalez, Guadalupe; Laresgoiti Servitje, Estibalitz	Estimation of Neonatal Intestinal Perforation Associated with Necrotizing Enterocolitis by Machine Learning Reveals New Key Factors.	International journal of environmental research and public health	Included
Huntington disease	399	1-9 / 100 000	Rare neurologic disease	2011	Rizk-Jackson, Angela; Stoffers, Diederick; Sheldon, Sarah; Kuperman, Josh; Dale, Anders; Goldstein, Jody; Corey-Bloom, Jody; Poldrack, Russell A.; Aron, Adam R.	Evaluating imaging biomarkers for neurodegeneration in pre-symptomatic Huntington's disease using machine learning techniques.	NeuroImage	Included
Friedreich ataxia	95	1-9 / 100 000	Rare neurologic disease	2019	Savojardo, Castrense; Petrosino, Maria; Babbi, Giulia; Bovo, Samuele; Corbi-Verge, Carles; Casadio, Rita; Fariselli, Piero; Folkman, Lukas; Garg, Aditi; Karimi, Mostafa; Katsonis, Panagiotis; Kim, Philip M.; Lichtarge, Olivier; Martelli, Pier Luigi; Pasquo, Alessandra; Pal, Debnath; Shen, Yang; Strokach, Alexey V.; Turina, Paola; Zhou, Yaoqi; Andreoletti, Gaia; Brenner, Steven E.; Chiaraluce, Rob…	Evaluating the predictions of the protein stability change upon single amino acid substitutions for the FXN CAGI5 challenge.	Human mutation	Review
Down syndrome	870	1-5 / 10 000	Rare developmental defect during embryogenesis	2018	Koivu, Aki; Korpimaki, Teemu; Kivela, Petri; Pahikkala, Tapio; Sairanen, Mikko	Evaluation of machine learning algorithms for improved risk assessment for Down's syndrome.	Computers in biology and medicine	Included
Rett syndrome	778	1-9 / 100 000	Rare neurologic disease	2019	Ganakammal, Satishkumar Ranganathan; Alexov, Emil	Evaluation of performance of leading algorithms for variant pathogenicity predictions and designing a combinatory predictor method: application to Rett syndrome variants.	PeerJ	Included
Moderate and severe traumatic brain injury	90056	1-5 / 10 000	Rare neurologic disease	2015	Kreif, Noemi; Grieve, Richard; Diaz, Ivan; Harrison, David	Evaluation of the Effect of a Continuous Treatment: A Machine Learning Approach with an Application to Treatment for Traumatic Brain Injury.	Health economics	No rare disease
Bronchopulmonary dysplasia	70589	1-5 / 10 000	Rare respiratory disease	2016	Ochab, Marcin; Wajs, Wieslaw	Expert system supporting an early prediction of the bronchopulmonary dysplasia.	Computers in biology and medicine	Included
Narcolepsy type 1	2073	1-5 / 10 000	Rare neurologic disease	2018	Zhang, Zhongxing; Mayer, Geert; Dauvilliers, Yves; Plazzi, Giuseppe; Pizza, Fabio; Fronczek, Rolf; Santamaria, Joan; Partinen, Markku; Overeem, Sebastiaan; Peraita-Adrados, Rosa; da Silva, Antonio Martins; Sonka, Karel; Rio-Villegas, Rafael Del; Heinzer, Raphael; Wierzbicka, Aleksandra; Young, Peter; Hogl, Birgit; Bassetti, Claudio L.; Manconi, Mauro; Feketeova, Eva; Mathis, Johannes; Paiva, Tere…	Exploring the clinical features of narcolepsy type 1 versus narcolepsy type 2 from European Narcolepsy Network database with machine learning.	Scientific reports	Included
Narcolepsy type 2	83465	1-5 / 10 000	Rare neurologic disease	2018	Zhang, Zhongxing; Mayer, Geert; Dauvilliers, Yves; Plazzi, Giuseppe; Pizza, Fabio; Fronczek, Rolf; Santamaria, Joan; Partinen, Markku; Overeem, Sebastiaan; Peraita-Adrados, Rosa; da Silva, Antonio Martins; Sonka, Karel; Rio-Villegas, Rafael Del; Heinzer, Raphael; Wierzbicka, Aleksandra; Young, Peter; Hogl, Birgit; Bassetti, Claudio L.; Manconi, Mauro; Feketeova, Eva; Mathis, Johannes; Paiva, Tere…	Exploring the clinical features of narcolepsy type 1 versus narcolepsy type 2 from European Narcolepsy Network database with machine learning.	Scientific reports	Duplicate
Rare disease				2019	Esteban-Medina, Marina; Pena-Chilet, Maria; Loucera, Carlos; Dopazo, Joaquin	Exploring the druggable space around the Fanconi anemia pathway using machine learning and mechanistic models.	BMC bioinformatics	Included
acute lung injury	178320	1-5 / 10 000	Rare respiratory disease	2018	Lebet, Ruth M.; Asaro, Lisa A.; Zuppa, Athena F.; Curley, Martha A. Q.	Face and content validity of variables associated with the difficult-to-sedate child in the paediatric intensive care unit: A survey of paediatric critical care clinicians.	Australian critical care : official journal of the Confederation of Australian Critical Care Nurses	No rare disease
Cardiogenic shock	97292	1-5 / 10 000	Rare cardiac disease	2018	Aushev, Alexander; Ripoll, Vicent Ribas; Vellido, Alfredo; Aletti, Federico; Pinto, Bernardo Bollen; Herpain, Antoine; Post, Emiel Hendrik; Medina, Eduardo Romay; Ferrer, Ricard; Baselli, Giuseppe; Bendjelid, Karim	Feature selection for the accurate prediction of septic and cardiogenic shock ICU mortality in the acute phase.	PloS one	Included
Amyotrophic lateral sclerosis	803	1-9 / 100 000	Rare neurologic disease	2017	Konrad, Csaba; Kawamata, Hibiki; Bredvik, Kirsten G.; Arreguin, Andrea J.; Cajamarca, Steven A.; Hupf, Jonathan C.; Ravits, John M.; Miller, Timothy M.; Maragakis, Nicholas J.; Hales, Chadwick M.; Glass, Jonathan D.; Gross, Steven; Mitsumoto, Hiroshi; Manfredi, Giovanni	Fibroblast bioenergetics to classify amyotrophic lateral sclerosis patients.	Molecular neurodegeneration	Included
Primary lateral sclerosis	35689	1-9 / 100 000	Rare neurologic disease	2017	Konrad, Csaba; Kawamata, Hibiki; Bredvik, Kirsten G.; Arreguin, Andrea J.; Cajamarca, Steven A.; Hupf, Jonathan C.; Ravits, John M.; Miller, Timothy M.; Maragakis, Nicholas J.; Hales, Chadwick M.; Glass, Jonathan D.; Gross, Steven; Mitsumoto, Hiroshi; Manfredi, Giovanni	Fibroblast bioenergetics to classify amyotrophic lateral sclerosis patients.	Molecular neurodegeneration	Duplicate
Facioscapulohumeral dystrophy	269	1-9 / 100 000	Rare neurologic disease	2016	Gonzalez-Navarro, Felix F.; Belanche-Munoz, Lluis A.; Gamez-Moreno, Maria G.; Flores-Rios, Brenda L.; Ibarra-Esquer, Jorge E.; Lopez-Morteo, Gabriel A.	Gene discovery for facioscapulohumeral muscular dystrophy by machine learning techniques.	Genes & genetic systems	Duplicate
Cleft lip/palate	199306	1-5 / 10 000	Rare developmental defect during embryogenesis	2019	Liu, Dongjing; Wang, Mengying; Yuan, Yuan; Schwender, Holger; Wang, Hong; Wang, Ping; Zhou, Zhibo; Li, Jing; Wu, Tao; Zhu, Hongping; Beaty, Terri H.	Gene-gene interaction among cell adhesion genes and risk of nonsyndromic cleft lip with or without cleft palate in Chinese case-parent trios.	Molecular genetics & genomic medicine	Included
Cleft lip/palate	199306	1-5 / 10 000	Rare developmental defect during embryogenesis	2015	Li, Qing; Kim, Yoonhee; Suktitipat, Bhoom; Hetmanski, Jacqueline B.; Marazita, Mary L.; Duggal, Priya; Beaty, Terri H.; Bailey-Wilson, Joan E.	Gene-Gene Interaction Among WNT Genes for Oral Cleft in Trios.	Genetic epidemiology	Included
Rare disease				2019	Mossotto, E.; Ashton, J. J.; O'Gorman, L.; Pengelly, R. J.; Beattie, R. M.; MacArthur, B. D.; Ennis, S.	GenePy - a score for estimating gene pathogenicity in individuals using next-generation sequencing data.	BMC bioinformatics	No machine learning algorithm
Young-onset Parkinson disease	2828	1-5 / 10 000	Rare neurologic disease	2015	Nguyen, Thanh-Tung; Huang, Joshua; Wu, Qingyao; Nguyen, Thuy; Li, Mark	Genome-wide association data classification and SNPs selection using two-stage quality-based Random Forests.	BMC genomics	No rare disease
Preeclampsia	275555	1-5 / 10 000	Rare gynecologic or obstetric disease	2018	Zhang, Joanna; Simonti, Corinne N.; Capra, John A.	Genome-wide maps of distal gene regulatory enhancers active in the human placenta.	PloS one	Included
CHARGE syndrome	138	1-9 / 100 000	Rare developmental defect during embryogenesis	2018	Aref-Eshghi, Erfan; Rodenhiser, David I.; Schenkel, Laila C.; Lin, Hanxin; Skinner, Cindy; Ainsworth, Peter; Pare, Guillaume; Hood, Rebecca L.; Bulman, Dennis E.; Kernohan, Kristin D.; Boycott, Kym M.; Campeau, Philippe M.; Schwartz, Charles; Sadikovic, Bekim	Genomic DNA Methylation Signatures Enable Concurrent Diagnosis and Clinical Genetic Variant Classification in Neurodevelopmental Syndromes.	American journal of human genetics	Duplicate
Kabuki syndrome	2322	1-9 / 100 000	Rare developmental defect during embryogenesis	2018	Aref-Eshghi, Erfan; Rodenhiser, David I.; Schenkel, Laila C.; Lin, Hanxin; Skinner, Cindy; Ainsworth, Peter; Pare, Guillaume; Hood, Rebecca L.; Bulman, Dennis E.; Kernohan, Kristin D.; Boycott, Kym M.; Campeau, Philippe M.; Schwartz, Charles; Sadikovic, Bekim	Genomic DNA Methylation Signatures Enable Concurrent Diagnosis and Clinical Genetic Variant Classification in Neurodevelopmental Syndromes.	American journal of human genetics	Included
Necrotizing enterocolitis	391673	1-5 / 10 000	Rare gastroenterologic disease	2018	Rusconi, B.; Jiang, X.; Sidhu, R.; Ory, D. S.; Warner, B. B.; Tarr, P. I.	Gut Sphingolipid Composition as a Prelude to Necrotizing Enterocolitis.	Scientific reports	Included
Huntington disease	399	1-9 / 100 000	Rare neurologic disease	2015	Carroll, Jeffrey B.; Deik, Amy; Fossale, Elisa; Weston, Rory M.; Guide, Jolene R.; Arjomand, Jamshid; Kwak, Seung; Clish, Clary B.; MacDonald, Marcy E.	HdhQ111 Mice Exhibit Tissue Specific Metabolite Profiles that Include Striatal Lipid Accumulation.	PloS one	No human data
Fragile X Syndrome	908	1-5 / 10 000	Rare developmental defect during embryogenesis	2018	Mailick, Marsha R.; Movaghar, Arezoo; Hong, Jinkuk; Greenberg, Jan S.; DaWalt, Leann S.; Zhou, Lili; Jackson, Jonathan; Rathouz, Paul J.; Baker, Mei W.; Brilliant, Murray; Page, David; Berry-Kravis, Elizabeth	Health Profiles of Mosaic Versus Non-mosaic FMR1 Premutation Carrier Mothers of Children With Fragile X Syndrome.	Frontiers in genetics	Included
Moderate and severe traumatic brain injury	90056	1-5 / 10 000	Rare neurologic disease	2018	Kim, Hakseung; Lee, Seung-Bo; Son, Yunsik; Czosnyka, Marek; Kim, Dong-Joo	Hemodynamic Instability and Cardiovascular Events After Traumatic Brain Injury Predict Outcome After Artifact Removal With Deep Belief Network Analysis.	Journal of neurosurgical anesthesiology	No rare disease
Acquired aneurysmal subarachnoid hemorrhage	90065	1-5 / 10 000	Rare neurologic disease	2019	Stapleton, C., Acharjee, A.,	High-throughput metabolite profiling: identification of plasma taurine as a potential biomarker of functional outcome after aneurysmal subarachnoid hemorrhage.	J Neurosurg	Included
Fragile X Syndrome	908	1-5 / 10 000	Rare developmental defect during embryogenesis	2015	Kaufmann, Markus; Schuffenhauer, Ansgar; Fruh, Isabelle; Klein, Jessica; Thiemeyer, Anke; Rigo, Pierre; Gomez-Mancilla, Baltazar; Heidinger-Millot, Valerie; Bouwmeester, Tewis; Schopfer, Ulrich; Mueller, Matthias; Fodor, Barna D.; Cobos-Correa, Amanda	High-Throughput Screening Using iPSC-Derived Neuronal Progenitors to Identify Compounds Counteracting Epigenetic Gene Silencing in Fragile X Syndrome.	Journal of biomolecular screening	Included
Adenovirus infection in immunocompromised patients	91127	1-5 / 10 000	Rare infectious disease	2017	Janes, Holly E.; Cohen, Kristen W.; Frahm, Nicole; De Rosa, Stephen C.; Sanchez, Brittany; Hural, John; Magaret, Craig A.; Karuna, Shelly; Bentley, Carter; Gottardo, Raphael; Finak, Greg; Grove, Douglas; Shen, Mingchao; Graham, Barney S.; Koup, Richard A.; Mulligan, Mark J.; Koblin, Beryl; Buchbinder, Susan P.; Keefer, Michael C.; Adams, Elizabeth; Anude, Chuka; Corey, Lawrence; Sobieszczyk, Magd…	Higher T-Cell Responses Induced by DNA/rAd5 HIV-1 Preventive Vaccine Are Associated With Lower HIV-1 Infection Risk in an Efficacy Trial.	The Journal of infectious diseases	No rare disease
Rare disease				2019	Shen, Feichen; Peng, Suyuan; Fan, Yadan; Wen, Andrew; Liu, Sijia; Wang, Yanshan; Wang, Liwei; Liu, Hongfang	HPO2Vec+: Leveraging heterogeneous knowledge resources to enrich node embeddings for the Human Phenotype Ontology.	Journal of biomedical informatics	Included
Rare disease				2015	Chen, Feng; Neill, Daniel B.	Human Rights Event Detection from Heterogeneous Social Media Graphs.	Big data	No rare disease
Systemic lupus erythematosus	536	1-5 / 10 000	Rare systemic or rheumatologic disease	2018	Labonte, Adam C.; Kegerreis, Brian; Geraci, Nicholas S.; Bachali, Prathyusha; Madamanchi, Sushma; Robl, Robert; Catalina, Michelle D.; Lipsky, Peter E.; Grammer, Amrie C.	Identification of alterations in macrophage activation associated with disease activity in systemic lupus erythematosus.	PloS one	Included
Retinitis pigmentosa	791	1-5 / 10 000	Rare ophthalmic disorder	2013	Buske, Orion J.; Manickaraj, AshokKumar; Mital, Seema; Ray, Peter N.; Brudno, Michael	Identification of deleterious synonymous variants in human genomes.	Bioinformatics (Oxford, England)	No rare disease
Becker muscular dystrophy	98895	1-9 / 100 000	Rare neurologic disease	2017	Wang, Michael; Cyhaniuk, Anissa; Cooper, David L.; Iyer, Neeraj N.	Identification of patients with congenital hemophilia in a large electronic health record database.	Journal of blood medicine	Duplicate
Systemic lupus erythematosus	536	1-5 / 10 000	Rare systemic or rheumatologic disease	2019	Jorge, April; Castro, Victor M.; Barnado, April; Gainer, Vivian; Hong, Chuan; Cai, Tianxi; Cai, Tianrun; Carroll, Robert; Denny, Joshua C.; Crofford, Leslie; Costenbader, Karen H.; Liao, Katherine P.; Karlson, Elizabeth W.; Feldman, Candace H.	Identifying lupus patients in electronic health records: Development and validation of machine learning algorithms and application of rule-based algorithms.	Seminars in arthritis and rheumatism	Included
Rare disease				2019	Li, Y.	Improving rare disease classification using imperfect knowledge graph.	BMC medical informatics and decision making	Included
Down Syndrome	870	1-5 / 10 000	Rare developmental defect during embryogenesis	2018	Yang, Jianfeng; Ding, Xiaofan; Zhu, Weidong	Improving the calling of non-invasive prenatal testing on 13-/18-/21-trisomy by support vector machine discrimination.	PloS one	Included
Rare disease				2018	Carlier, A.; Vasilevich, A.; Marechal, M.; de Boer, J.; Geris, L.	In silico clinical trials for pediatric orphan diseases.	Scientific reports	No human data
Down Syndrome	870	1-5 / 10 000	Rare developmental defect during embryogenesis	2019	Kulan, Handan; Dag, Tamer	In silico identification of critical proteins associated with learning process and immune system for Down syndrome.	PloS one	No human data
Acute liver failure	90062	1-5 / 10 000	Rare hepatic disease	2019	Ren, Y., Xu, Y., Lee, W.	In-depth serum virome analysis in patients with acute liver failure with indeterminate etiology	Archives of Virology	Included
Prader-Willi syndrome	739	1-9 / 100 000	Rare developmental defect during embryogenesis	2019	Azor, Adriana M.; Cole, James H.; Holland, Anthony J.; Dumba, Maureen; Patel, Maneesh C.; Sadlon, Angelique; Goldstone, Anthony P.; Manning, Katherine E.	Increased brain age in adults with Prader-Willi syndrome.	NeuroImage. Clinical	Included
Behavioral variant of frontotemporal dementia	275864	1-9 / 100 000	Rare neurologic disease	2019	Zhutovsky, Paul; Vijverberg, Everard G. B.; Bruin, Willem B.; Thomas, Rajat M.; Wattjes, Mike P.; Pijnenburg, Yolande A. L.; van Wingen, Guido A.; Dols, Annemiek	Individual Prediction of Behavioral Variant Frontotemporal Dementia Development Using Multivariate Pattern Analysis of Magnetic Resonance Imaging Data.	Journal of Alzheimer's disease : JAD	Included
Moderate and severe traumatic brain injury	90056	1-5 / 10 000	Rare neurologic disease	2013	Hellyer, Peter J.; Leech, Robert; Ham, Timothy E.; Bonnelle, Valerie; Sharp, David J.	Individual prediction of white matter injury following traumatic brain injury.	Annals of neurology	No rare disease
Amyotrophic lateral sclerosis	803	1-9 / 100 000	Rare neurologic disease	2019	Gordon, Jonathan; Lerner, Boaz	Insights into Amyotrophic Lateral Sclerosis from a Machine Learning Perspective.	Journal of clinical medicine	Included
Systemic lupus erythematosus	536	1-5 / 10 000	Rare systemic or rheumatologic disease	2018	Le, Trang T.; Blackwood, Nigel O.; Taroni, Jaclyn N.; Fu, Weixuan; Breitenstein, Matthew K.	Integrated machine learning pipeline for aberrant biomarker enrichment (i-mAB): characterizing clusters of differentiation within a compendium of systemic lupus erythematosus patients.	Molecular Networks	Included
Systemic sclerosis	90291	1-5 / 10 000	Rare systemic or rheumatologic disease	2018	Zhu, Honglin; Zhu, Chengsong; Mi, Wentao; Chen, Tao; Zhao, Hongjun; Zuo, Xiaoxia; Luo, Hui; Li, Quan-Zhen	Integration of Genome-Wide DNA Methylation and Transcription Uncovered Aberrant Methylation-Regulated Genes and Pathways in the Peripheral Blood Mononuclear Cells of Systemic Sclerosis.	International journal of rheumatology	Included
Cleft lip/palate	199306	1-5 / 10 000	Rare developmental defect during embryogenesis	2018	Kalita, Sishir; Mahadeva Prasanna, S. R.; Dandapat, S.	Intelligibility assessment of cleft lip and palate speech using Gaussian posteriograms based on joint spectro-temporal features.	The Journal of the Acoustical Society of America	Included
Rare disease				2019	Cicaloni, Vittoria; Spiga, Ottavia; Dimitri, Giovanna Maria; Maiocchi, Rebecca; Millucci, Lia; Giustarini, Daniela; Bernardini, Giulia; Bernini, Andrea; Marzocchi, Barbara; Braconi, Daniela; Santucci, Annalisa	Interactive alkaptonuria database: investigating clinical data to improve patient care in a rare disease.	FASEB journal : official publication of the Federation of American Societies for Experimental Biology	Included
Normal pressure hydrocephalus	314928	1-5 / 10 000	Rare neurologic disease	2017	Ogata, Yousuke; Ozaki, Akihiko; Ota, Miho; Oka, Yurie; Nishida, Namiko; Tabu, Hayato; Sato, Noriko; Hanakawa, Takashi	Interhemispheric Resting-State Functional Connectivity Predicts Severity of Idiopathic Normal Pressure Hydrocephalus.	Frontiers in neuroscience	Included
Cerebral arteriovenous malformation	46724	1-9 / 100 000	Rare developmental defect during embryogenesis	2019	Lee, Cheng-Chia; Yang, Huai-Che; Lin, Chung-Jung; Chen, Ching-Jen; Wu, Hsiu-Mei; Shiau, Cheng-Ying; Guo, Wan-Yuo; Hung-Chi Pan, David; Liu, Kang-Du; Chung, Wen-Yuh; Peng, Syu-Jyun	Intervening Nidal Brain Parenchyma and Risk of Radiation-Induced Changes After Radiosurgery for Brain Arteriovenous Malformation: A Study Using an Unsupervised Machine Learning Algorithm.	World neurosurgery	Included
22q11.2 deletion syndrome	567	1-5 / 10 000	Rare developmental defect during embryogenesis	2017	Schreiner, Matthew; Forsyth, Jennifer K.; Karlsgodt, Katherine H.; Anderson, Ariana E.; Hirsh, Nurit; Kushan, Leila; Uddin, Lucina Q.; Mattiacio, Leah; Coman, Ioana L.; Kates, Wendy R.; Bearden, Carrie E.	Intrinsic Connectivity Network-Based Classification and Detection of Psychotic Symptoms in Youth With 22q11.2 Deletions.	Cerebral cortex (New York, N.Y. : 1991)	Included
Young-onset Parkinson disease	2828	1-5 / 10 000	Rare neurologic disease	2017	Latourelle, Jeanne C.; Beste, Michael T.; Hadzi, Tiffany C.; Miller, Robert E.; Oppenheim, Jacob N.; Valko, Matthew P.; Wuest, Diane M.; Church, Bruce W.; Khalil, Iya G.; Hayete, Boris; Venuto, Charles S.	Large-scale identification of clinical and genetic predictors of motor progression in patients with newly diagnosed Parkinson's disease: a longitudinal cohort study and validation.	The Lancet. Neurology	No rare disease
Huntington disease	399	1-9 / 100 000	Rare neurologic disease	2016	Alexandrov, Vadim; Brunner, Dani; Menalled, Liliana B.; Kudwa, Andrea; Watson-Johnson, Judy; Mazzella, Matthew; Russell, Ian; Ruiz, Melinda C.; Torello, Justin; Sabath, Emily; Sanchez, Ana; Gomez, Miguel; Filipov, Igor; Cox, Kimberly; Kwan, Mei; Ghavami, Afshin; Ramboz, Sylvie; Lager, Brenda; Wheeler, Vanessa C.; Aaronson, Jeff; Rosinski, Jim; Gusella, James F.; MacDonald, Marcy E.; Howland, Davi…	Large-scale phenome analysis defines a behavioral signature for Huntington's disease genotype in mice.	Nature biotechnology	No human data
Alpha-1-antitrypsin deficiency	60	1-5 / 10 000	Rare respiratory disease	2018	Boueiz, Adel; Chang, Yale; Cho, Michael H.; Washko, George R.; San Jose Estepar, Raul; Bowler, Russell P.; Crapo, James D.; DeMeo, Dawn L.; Dy, Jennifer G.; Silverman, Edwin K.; Castaldi, Peter J.	Lobar Emphysema Distribution Is Associated With 5-Year Radiological Disease Progression.	Chest	No rare disease
Systemic lupus erythematosus	536	1-5 / 10 000	Rare systemic or rheumatologic disease	2016	Kan, Hong; Nagar, Saurabh; Patel, Jeetvan; Wallace, Daniel J.; Molta, Charles; Chang, David J.	Longitudinal Treatment Patterns and Associated Outcomes in Patients With Newly Diagnosed Systemic Lupus Erythematosus.	Clinical therapeutics	Included
Kennedy disease	481	1-9 / 100 000	Rare neurologic disease	2012	Srivastava, Tuhin; Darras, Basil T.; Wu, Jim S.; Rutkove, Seward B.	Machine learning algorithms to classify spinal muscular atrophy subtypes.	Neurology	Included
Acquired aneurysmal subarachnoid hemorrhage	90065	1-5 / 10 000	Rare neurologic disease	2019	Tanioka, Satoru; Ishida, Fujimaro; Nakano, Fumi; Kawakita, Fumihiro; Kanamaru, Hideki; Nakatsuka, Yoshinari; Nishikawa, Hirofumi; Suzuki, Hidenori	Machine Learning Analysis of Matricellular Proteins and Clinical Variables for Early Prediction of Delayed Cerebral Ischemia After Aneurysmal Subarachnoid Hemorrhage.	Molecular neurobiology	Included
Systemic lupus erythematosus	536	1-5 / 10 000	Rare systemic or rheumatologic disease	2019	Figgett, W.	Machine learning applied to whole-blood RNA-sequencing data uncovers distinct subsets of patients with systemic lupus erythematosus.	Clinical & translational immunology	Included
Preeclampsia	275555	1-5 / 10 000	Rare gynecologic or obstetric disease	2019	Schuster J, Superdock M, Agudelo A, Stey P, Padbury J, Sarkar IN, Uzun A	Machine learning approach to literature mining for the genetics of complex diseases.	Database (Oxford)	included
Systemic lupus erythematosus	536	1-5 / 10 000	Rare systemic or rheumatologic disease	2019	Kegerreis, Brian; Catalina, Michelle D.; Bachali, Prathyusha; Geraci, Nicholas S.; Labonte, Adam C.; Zeng, Chen; Stearrett, Nathaniel; Crandall, Keith A.; Lipsky, Peter E.; Grammer, Amrie C.	Machine learning approaches to predict lupus disease activity from gene expression data.	Scientific reports	Included
Gaucher disease	355	1-9 / 100 000	Rare inborn errors of metabolism	2016	Sharma, Gulshan B.; Robertson, Douglas D.; Laney, Dawn A.; Gambello, Michael J.; Terk, Michael	Machine learning based analytics of micro-MRI trabecular bone microarchitecture and texture in type 1 Gaucher disease.	Journal of biomechanics	Included
Graft versus host disease	39812	1-9 / 100 000	Rare immune disease	2019	Salehnasab C, Hajifathali A, Asadi F, Roshandel E, Kazemi A, Roshanpoor A	Machine Learning Classification Algorithms to Predict aGvHD following Allo-HSCT: A Systematic Review.	Methods Inf Med	Review
Amyotrophic lateral sclerosis	803	1-9 / 100 000	Rare neurologic disease	2014	Zhang, Xu; Barkhaus, Paul E.; Rymer, William Zev; Zhou, Ping	Machine Learning for Supporting Diagnosis of Amyotrophic Lateral Sclerosis Using Surface Electromyogram.	IEEE transactions on neural systems and rehabilitation engineering : a publication of the IEEE Engineering in Medicine and Biology Society	Included
Acquired aneurysmal subarachnoid hemorrhage	90065	1-5 / 10 000	Rare neurologic disease	2019	Ramos, Lucas Alexandre; van der Steen, Wessel E.; Sales Barros, Renan; Majoie, Charles B. L. M.; van den Berg, Rene; Verbaan, Dagmar; Vandertop, W. Peter; Zijlstra, I. Jsbrand Andreas Jan; Zwinderman, A. H.; Strijkers, Gustav J.; Olabarriaga, Silvia Delgado; Marquering, Henk A.	Machine learning improves prediction of delayed cerebral ischemia in patients with subarachnoid hemorrhage.	Journal of neurointerventional surgery	Included
Amyotrophic lateral sclerosis	803	1-9 / 100 000	Rare neurologic disease	2019	Grollemund, Vincent; Pradat, Pierre-Francois; Querin, Giorgia; Delbot, Francois; Le Chat, Gaetan; Pradat-Peyre, Jean-Francois; Bede, Peter	Machine Learning in Amyotrophic Lateral Sclerosis: Achievements, Pitfalls, and Future Directions.	Frontiers in neuroscience	Review
Down Syndrome	870	1-5 / 10 000	Rare developmental defect during embryogenesis	2011	Nguyen, Cao D.; Costa, Alberto C. S.; Cios, Krzysztof J.; Gardiner, Katheleen J.	Machine learning methods predict locomotor response to MK-801 in mouse models of down syndrome.	Journal of neurogenetics	No human data
Cleft lip/palate	199306	1-5 / 10 000	Rare developmental defect during embryogenesis	2018	Zhang, Shi-Jian; Meng, Peiqi; Zhang, Jieni; Jia, Peizeng; Lin, Jiuxiang; Wang, Xiangfeng; Chen, Feng; Wei, Xiaoxing	Machine Learning Models for Genetic Risk Assessment of Infants with Non-syndromic Orofacial Cleft.	Genomics, proteomics & bioinformatics	Included
Acute sensorineural hearing loss by acute acoustic trauma or sudden deafness or surgery induced acoustic trauma	90059	1-5 / 10 000	Rare otorhinolaryngologic disease	2019	Zhao Y, Li J, Zhang M, Lu Y, Xie H, Tian Y, Qiu W	Machine Learning Models for the Hearing Impairment Prediction in Workers Exposed to Complex Industrial Noise: A Pilot Study.	Ear Hear	included
Progressive supranuclear palsy	683	1-9 / 100 000	Rare neurologic disease	2014	Salvatore, C.; Cerasa, A.; Castiglioni, I.; Gallivanone, F.; Augimeri, A.; Lopez, M.; Arabia, G.; Morelli, M.; Gilardi, M. C.; Quattrone, A.	Machine learning on brain MRI data for differential diagnosis of Parkinson's disease and Progressive Supranuclear Palsy.	Journal of neuroscience methods	Included
Graft versus host disease	39812	1-9 / 100 000	Rare immune disease	2019	Gandelman, Jocelyn S.; Byrne, Michael T.; Mistry, Akshitkumar M.; Polikowsky, Hannah G.; Diggins, Kirsten E.; Chen, Heidi; Lee, Stephanie J.; Arora, Mukta; Cutler, Corey; Flowers, Mary; Pidala, Joseph; Irish, Jonathan M.; Jagasia, Madan H.	Machine learning reveals chronic graft-versus-host disease phenotypes and stratifies survival after stem cell transplant for hematologic malignancies.	Haematologica	Included
Amyotrophic lateral sclerosis	803	1-9 / 100 000	Rare neurologic disease	2018	Bereman, Michael S.; Beri, Joshua; Enders, Jeffrey R.; Nash, Tara	Machine Learning Reveals Protein Signatures in CSF and Plasma Fluids of Clinical Value for ALS.	Scientific reports	Included
Addison Disease	85138	1-5 / 10 000	Rare endocrine disease	2019	Soboczenski, Frank; Trikalinos, Thomas A.; Kuiper, Joel; Bias, Randolph G.; Wallace, Byron C.; Marshall, Iain J.	Machine learning to help researchers evaluate biases in clinical trials: a prospective, randomized user study.	BMC medical informatics and decision making	No rare disease
Duchenne muscular dystrophy	98896	1-9 / 100 000	Rare neurologic disease	2016	Pande, Amit; Mohapatra, Prasant; Nicorici, Alina; Han, Jay J.	Machine Learning to Improve Energy Expenditure Estimation in Children With Disabilities: A Pilot Study in Duchenne Muscular Dystrophy.	JMIR rehabilitation and assistive technologies	Included
Duchenne muscular dystrophy	98896	1-9 / 100 000	Rare neurologic disease	2018	Wolfe, Justin M.; Fadzen, Colin M.; Choo, Zi-Ning; Holden, Rebecca L.; Yao, Monica; Hanson, Gunnar J.; Pentelute, Bradley L.	Machine Learning To Predict Cell-Penetrating Peptides for Antisense Delivery.	ACS central science	Included
Addison Disease	85138	1-5 / 10 000	Rare endocrine disease	2019	Hill, L. D.; Pillarisetti, A.; Delapena, S.; Garland, C.; Pennise, D.; Pelletreau, A.; Koetting, P.; Motmans, T.; Vongnakhone, K.; Khammavong, C.; Boatman, M. R.; Balmes, J.; Hubbard, A.; Smith, K. R.	Machine-learned modeling of PM2.5 exposures in rural Lao PDR.	The Science of the total environment	No rare disease
Moderate and severe traumatic brain injury	90056	1-5 / 10 000	Rare neurologic disease	2018	Hale, Andrew T.; Stonko, David P.; Brown, Amber; Lim, Jaims; Voce, David J.; Gannon, Stephen R.; Le, Truc M.; Shannon, Chevis N.	Machine-learning analysis outperforms conventional statistical models and CT classification systems in predicting 6-month outcomes in pediatric patients sustaining traumatic brain injury.	Neurosurgical focus	Included
22q11.2 deletion syndrome	567	1-5 / 10 000	Rare developmental defect during embryogenesis	2017	Tylee, Daniel S.; Kikinis, Zora; Quinn, Thomas P.; Antshel, Kevin M.; Fremont, Wanda; Tahir, Muhammad A.; Zhu, Anni; Gong, Xue; Glatt, Stephen J.; Coman, Ioana L.; Shenton, Martha E.; Kates, Wendy R.; Makris, Nikos	Machine-learning classification of 22q11.2 deletion syndrome: A diffusion tensor imaging study.	NeuroImage. Clinical	Included
Amyotrophic lateral sclerosis	803	1-9 / 100 000	Rare neurologic disease	2019	Tang, Ming; Gao, Chao; Goutman, Stephen A.; Kalinin, Alexandr; Mukherjee, Bhramar; Guan, Yuanfang; Dinov, Ivo D.	Model-Based and Model-Free Techniques for Amyotrophic Lateral Sclerosis Diagnostic Prediction and Patient Clustering.	Neuroinformatics	Included
Moderate and severe traumatic brain injury	90056	1-5 / 10 000	Rare neurologic disease	2018	Rau, Cheng-Shyuan; Kuo, Pao-Jen; Chien, Peng-Chen; Huang, Chun-Ying; Hsieh, Hsiao-Yun; Hsieh, Ching-Hua	Mortality prediction in patients with isolated moderate and severe traumatic brain injury using machine learning models.	PloS one	Included
Amyotrophic lateral sclerosis	803	1-9 / 100 000	Rare neurologic disease	2017	Liu, Yi-Hung; Huang, Shiuan; Huang, Yi-De	Motor Imagery EEG Classification for Patients with Amyotrophic Lateral Sclerosis Using Fractal Dimension and Fisher's Criterion-Based Channel Selection.	Sensors (Basel, Switzerland)	Included
Duchenne muscular dystrophy	98896	1-9 / 100 000	Rare neurologic disease	2014	Choi, Soo Beom; Park, Jee Soo; Chung, Jai Won; Yoo, Tae Keun; Kim, Deok Won	Multicategory classification of 11 neuromuscular diseases based on microarray data using support vector machine.	Conference proceedings : ... Annual International Conference of the IEEE Engineering in Medicine and Biology Society. IEEE Engineering in Medicine and Biology Society. Annual Conference	Included
Rare Disease				2019	Taroni, Jaclyn N.; Grayson, Peter C.; Hu, Qiwen; Eddy, Sean; Kretzler, Matthias; Merkel, Peter A.; Greene, Casey S.	MultiPLIER: A Transfer Learning Framework for Transcriptomics Reveals Systemic Features of Rare Disease.	Cell systems	Included
Acquired aneurysmal subarachnoid hemorrhage	90065	1-5 / 10 000	Rare neurologic disease	2018	Zador, Zsolt; Huang, Wendy; Sperrin, Matthew; Lawton, Michael T.	Multivariable and Bayesian Network Analysis of Outcome Predictors in Acute Aneurysmal Subarachnoid Hemorrhage: Review of a Pure Surgical Series in the Post-International Subarachnoid Aneurysm Trial Era.	Operative neurosurgery (Hagerstown, Md.)	Included
Acute sensorineural hearing loss by acute acoustic trauma or sudden deafness or surgery induced acoustic trauma	90059	1-5 / 10 000	Rare otorhinolaryngologic disease	2012	Konrad-Martin D, Reavis KM, McMillan GP, Dille MF	Multivariate DPOAE metrics for identifying changes in hearing: perspectives from ototoxicity monitoring.	Int J Audiol	No rare disease
Moderate and severe traumatic brain injury	90056	1-5 / 10 000	Rare neurologic disease	2012	Nelson, David W.; Rudehill, Anders; MacCallum, Robert M.; Holst, Anders; Wanecek, Michael; Weitzberg, Eddie; Bellander, Bo-Michael	Multivariate outcome prediction in traumatic brain injury with focus on laboratory values.	Journal of neurotrauma	Included
Huntington disease	399	1-9 / 100 000	Rare neurologic disease	2015	Long, Jeffrey D.; Paulsen, Jane S.	Multivariate prediction of motor diagnosis in Huntington's disease: 12 years of	Movement disorders : official journal of the Movement Disorder Society	Included
Kennedy disease	481	1-9 / 100 000	Rare neurologic disease	2018	GoMez-Andres, David; Diaz-Manera, Jordi; Alejaldre, Aida; Pulido-Valdeolivas, Irene; GonzaLez-Mera, Laura; Olive, Montse; Vilchez, Juan Jose; De Munain, Adolfo LoPez; Paradas, Carmen; Muelas, Nuria; SaNchez-MontaNez, Angel; Alonso-Jimenez, Alicia; De la Banda, Marta Gomez Garcia; Dabaj, Ivana; Bonne, Gisele; Munell, Francina; Carlier, Robert Y.; Quijano-Roy, Susana	Muscle imaging in laminopathies: Synthesis study identifies meaningful muscles for follow-up.	Muscle & nerve	No rare disease
Duchenne muscular dystrophy	98896	1-9 / 100 000	Rare neurologic disease	2019	Eresen, Aydin; Hafsa, Noor E.; Alic, Lejla; Birch, Sharla M.; Griffin, John F. 4th; Kornegay, Joe N.; Ji, Jim X.	Muscle percentage index as a marker of disease severity in golden retriever muscular dystrophy.	Muscle & nerve	No human data
Necrotizing enterocolitis	391673	1-5 / 10 000	Rare gastroenterologic disease	2019	Olm, M.	Necrotizing enterocolitis is preceded by increased gut bacterial replication, Klebsiella, and fimbriae-encoding bacteria	Science Advances	Included
Spinal cord injury	90058	1-5 / 10 000	Rare neurologic disease	2018	Huie, J. Russell; Almeida, Carlos A.; Ferguson, Adam R.	Neurotrauma as a big-data problem.	Current opinion in neurology	Review
Familial isolated restrictive cardiomyopathy	75249	1-9 / 100 000	Rare cardiac disease	2017	Mahmoud, Ahmad; Bansal, Manish; Sengupta, Partho P.	New Cardiac Imaging Algorithms to Diagnose Constrictive Pericarditis Versus Restrictive Cardiomyopathy.	Current cardiology reports	Review
Graft versus host disease	39812	1-9 / 100 000	Rare immune disease	2019	Sparapani, Rodney; Logan, Brent R.; McCulloch, Robert E.; Laud, Purushottam W.	Nonparametric competing risks analysis using Bayesian Additive Regression Trees.	Statistical methods in medical research	Included
Moderate and severe traumatic brain injury	90056	1-5 / 10 000	Rare neurologic disease	2013	Guiza, Fabian; Depreitere, Bart; Piper, Ian; Van den Berghe, Greet; Meyfroidt, Geert	Novel methods to predict increased intracranial pressure during intensive care and long-term neurologic outcome after traumatic brain injury: development and validation in a multicenter dataset.	Critical care medicine	Included
Cerebral arteriovenous malformation	46724	1-9 / 100 000	Rare developmental defect during embryogenesis	2016	Asadi, Hamed; Kok, Hong Kuan; Looby, Seamus; Brennan, Paul; O'Hare, Alan; Thornton, John	Outcomes and Complications After Endovascular Treatment of Brain Arteriovenous Malformations: A Prognostication Attempt Using Artificial Intelligence.	World neurosurgery	Included
Progressive supranuclear palsy	683	1-9 / 100 000	Rare neurologic disease	2019	Varma M, Paskov KM, Jung JY, Sierra Chrisman B, Stockham NT, Washington PY, Wall DP	Outgroup Machine Learning Approach Identifies Single Nucleotide Variants in Noncoding DNA Associated with Autism Spectrum Disorder.	Pac Symp Biocomput	No rare disease
Rare disease				2018	Cooper, Lee Ad; Demicco, Elizabeth G.; Saltz, Joel H.; Powell, Reid T.; Rao, Arvind; Lazar, Alexander J.	PanCancer insights from The Cancer Genome Atlas: the pathologist's perspective.	The Journal of pathology	Review
Primary Sjögren* syndrome	289390	1-5 / 10 000	Rare systemic or rheumatologic disease	2018	Foulquier, Nathan; Redou, Pascal; Le Gal, Christophe; Rouviere, Benedicte; Pers, Jacques-Olivier; Saraux, Alain	Pathogenesis-based treatments in primary Sjogren's syndrome using artificial intelligence and advanced machine learning techniques: a systematic literature review.	Human vaccines & immunotherapeutics	Review
Enthesitis-related juvenile idiopathic arthritis	85438	1-9 / 100 000	Rare systemic or rheumatologic disease	2019	Eng, Simon W. M.; Aeschlimann, Florence A.; van Veenendaal, Mira; Berard, Roberta A.; Rosenberg, Alan M.; Morris, Quaid; Yeung, Rae S. M.	Patterns of joint involvement in juvenile idiopathic arthritis and prediction of disease course: A prospective study with multilayer non-negative matrix factorization.	PLoS medicine	Duplicate
Rheumatoid factor-negative juvenile idiopathic arthritis	85408	1-9 / 100 000	Rare systemic or rheumatologic disease	2019	Eng, Simon W. M.; Aeschlimann, Florence A.; van Veenendaal, Mira; Berard, Roberta A.; Rosenberg, Alan M.; Morris, Quaid; Yeung, Rae S. M.	Patterns of joint involvement in juvenile idiopathic arthritis and prediction of disease course: A prospective study with multilayer non-negative matrix factorization.	PLoS medicine	Duplicate
Rheumatoid factor-positive polyarticular juvenile idiopathic arthritis	85435	1-9 / 100 000	Rare systemic or rheumatologic disease	2019	Eng, Simon W. M.; Aeschlimann, Florence A.; van Veenendaal, Mira; Berard, Roberta A.; Rosenberg, Alan M.; Morris, Quaid; Yeung, Rae S. M.	Patterns of joint involvement in juvenile idiopathic arthritis and prediction of disease course: A prospective study with multilayer non-negative matrix factorization.	PLoS medicine	Included
Retinopathy of prematurity	90050	1-5 / 10 000	Rare ophthalmic disorder	2018	Ghergherehchi, Layla; Kim, Sang Jin; Campbell, J. Peter; Ostmo, Susan; Chan, R. V. Paul; Chiang, Michael F.	Plus Disease in Retinopathy of Prematurity: More Than Meets the ICROP?	Asia-Pacific journal of ophthalmology (Philadelphia, Pa.)	Review
Systemic sclerosis	90291	1-5 / 10 000	Rare systemic or rheumatologic disease	2019	Karbalaie, Abdolamir; Emrani, Zahra; Fatemi, Alimohammad; Etehadtavakol, Mahnaz; Erlandsson, Bjorn-Erik	Practical issues in assessing nailfold capillaroscopic images: a summary.	Clinical rheumatology	Review
Amyotrophic lateral sclerosis	803	1-9 / 100 000	Rare neurologic disease	2019	Bjornevik, Kjetil; Zhang, Zhongli; O'Reilly, Eilis J.; Berry, James D.; Clish, Clary B.; Deik, Amy; Jeanfavre, Sarah; Kato, Ikuko; Kelly, Rachel S.; Kolonel, Laurence N.; Liang, Liming; Marchand, Loic Le; McCullough, Marjorie L.; Paganoni, Sabrina; Pierce, Kerry A.; Schwarzschild, Michael A.; Shadyab, Aladdin H.; Wactawski-Wende, Jean; Wang, Dong D.; Wang, Ying; Manson, JoAnn E.; Ascherio, Alberto	Prediagnostic plasma metabolomics and the risk of amyotrophic lateral sclerosis.	Neurology	Included
Moderate and severe traumatic brain injury	90056	1-5 / 10 000	Rare neurologic disease	2013	Chen, Wenan; Cockrell, Charles H.; Ward, Kevin; Najarian, Kayvan	Predictability of intracranial pressure level in traumatic brain injury: features extraction, statistical analysis and machine learning-based evaluation.	International journal of data mining and bioinformatics	No rare disease
Brugada syndrome	130	1-5 / 10 000	Rare cardiac disease	2018	Clerx, Michael; Heijman, Jordi; Collins, Pieter; Volders, Paul G. A.	Predicting changes to INa from missense mutations in human SCN5A.	Scientific reports	Included
Huntington disease	399	1-9 / 100 000	Rare neurologic disease	2018	Mason, Sarah L.; Daws, Richard E.; Soreq, Eyal; Johnson, Eileanoir B.; Scahill, Rachael I.; Tabrizi, Sarah J.; Barker, Roger A.; Hampshire, Adam	Predicting clinical diagnosis in Huntington's disease: An imaging polymarker.	Annals of neurology	Included
Acute sensorineural hearing loss by acute acoustic trauma or sudden deafness or surgery induced acoustic trauma	90059	1-5 / 10 000	Rare otorhinolaryngologic disease	2019	Chang, Young-Soo; Park, Heesung; Hong, Sung Hwa; Chung, Won-Ho; Cho, Yang-Sun; Moon, Il Joon	Predicting cochlear dead regions in patients with hearing loss through a machine learning-based approach: A preliminary study.	PloS one	Included
acute liver failure	90062	1-5 / 10 000	Rare hepatic disease	2019	Speiser, Jaime Lynn; Karvellas, Constantine J.; Wolf, Bethany J.; Chung, Dongjun; Koch, David G.; Durkalski, Valerie L.	Predicting daily outcomes in acetaminophen-induced acute liver failure patients with machine learning techniques.	Computer methods and programs in biomedicine	Included
Tetralogy of Fallot	3303	1-5 / 10 000	Rare developmental defect during embryogenesis	2018	Samad, Manar D.; Wehner, Gregory J.; Arbabshirani, Mohammad R.; Jing, Linyuan; Powell, Andrew J.; Geva, Tal; Haggerty, Christopher M.; Fornwalt, Brandon K.	Predicting deterioration of ventricular function in patients with repaired tetralogy of Fallot using machine learning.	European heart journal cardiovascular Imaging	Included
Rare disease				2019	Papadimitriou, Sofia; Gazzo, Andrea; Versbraegen, Nassim; Nachtegael, Charlotte; Aerts, Jan; Moreau, Yves; Van Dooren, Sonia; Nowe, Ann; Smits, Guillaume; Lenaerts, Tom	Predicting disease-causing variant combinations.	Proceedings of the National Academy of Sciences of the United States of America	Included
Cardiogenic shock	97292	1-5 / 10 000	Rare cardiac disease	2019	Nagori A, Dhingra LS, Bhatnagar A, Lodha R, Sethi T	Predicting Hemodynamic Shock from Thermal Images using Machine Learning.	Sci Rep	included
central retinal vein occlusion	411527	1-5 / 10 000	Rare ophthalmic disorder	2017	Vogl, Wolf-Dieter; Waldstein, Sebastian M.; Gerendas, Bianca S.; Schmidt-Erfurth, Ursula; Langs, Georg	Predicting Macular Edema Recurrence from Spatio-Temporal Signatures in Optical Coherence Tomography Images.	IEEE transactions on medical imaging	Included
Moderate and severe traumatic brain injury	90056	1-5 / 10 000	Rare neurologic disease	2015	Bonds, Brandon W.; Yang, Shiming; Hu, Peter F.; Kalpakis, Konstantinos; Stansbury, Lynn G.; Scalea, Thomas M.; Stein, Deborah M.	Predicting secondary insults after severe traumatic brain injury.	The journal of trauma and acute care surgery	Included
Systemic lupus erythematosus	536	1-5 / 10 000	Rare systemic or rheumatologic disease	2011	Tang, Hongying; Poynton, Mollie R.; Hurdle, John F.; Baird, Bradley C.; Koford, James K.; Goldfarb-Rumyantzev, Alexander S.	Predicting three-year kidney graft survival in recipients with systemic lupus erythematosus.	ASAIO journal (American Society for Artificial Internal Organs : 1992)	Included
Preeclampsia	275555	1-5 / 10 000	Rare gynecologic or obstetric disease	2019	Aung, M	Prediction and associations of preterm birth and its subtypes with eicosanoid enzymatic pathways and inflammatory markers	Scientific reports	Included
Preeclampsia	275555	1-5 / 10 000	Rare gynecologic or obstetric disease	2019	Jhee, Jong Hyun; Lee, SungHee; Park, Yejin; Lee, Sang Eun; Kim, Young Ah; Kang, Shin-Wook; Kwon, Ja-Young; Park, Jung Tak	Prediction model development of late-onset preeclampsia using machine learning-based methods.	PloS one	Included
Moderate and severe traumatic brain injury	90056	1-5 / 10 000	Rare neurologic disease	2015	Cole, James H.; Leech, Robert; Sharp, David J.	Prediction of brain age suggests accelerated atrophy after traumatic brain injury.	Annals of neurology	Included
Systemic lupus erythematosus	536	1-5 / 10 000	Rare systemic or rheumatologic disease	2017	Ceccarelli, Fulvia; Sciandrone, Marco; Perricone, Carlo; Galvan, Giulio; Morelli, Francesco; Vicente, Luis Nunes; Leccese, Ilaria; Massaro, Laura; Cipriano, Enrica; Spinelli, Francesca Romana; Alessandri, Cristiano; Valesini, Guido; Conti, Fabrizio	Prediction of chronic damage in systemic lupus erythematosus by using machine-learning models.	PloS one	Included
Acute sensorineural hearing loss by acute acoustic trauma or sudden deafness or surgery induced acoustic trauma	90059	1-5 / 10 000	Rare otorhinolaryngologic disease	2015	Aliabadi, Mohsen; Farhadian, Maryam; Darvishi, Ebrahim	Prediction of hearing loss among the noise-exposed workers in a steel factory using artificial intelligence approach.	International archives of occupational and environmental health	No rare disease
Acquired aneurysmal subarachnoid hemorrhage	90065	1-5 / 10 000	Rare neurologic disease	2018	Rubbert, Christian; Patil, Kaustubh R.; Beseoglu, Kerim; Mathys, Christian; May, Rebecca; Kaschner, Marius G.; Sigl, Benjamin; Teichert, Nikolas A.; Boos, Johannes; Turowski, Bernd; Caspers, Julian	Prediction of outcome after aneurysmal subarachnoid haemorrhage using data from patient admission.	European radiology	Included
Idiopathic pulmonary fibrosis	2032	1-5 / 10 000	Rare respiratory disease	2019	Shi, Yu; Wong, Weng Kee; Goldin, Jonathan G.; Brown, Matthew S.; Kim, Grace Hyun J.	Prediction of progression in idiopathic pulmonary fibrosis using CT scans at baseline: A quantum particle swarm optimization - Random forest approach.	Artificial intelligence in medicine	Included
Progressive supranuclear palsy	683	1-9 / 100 000	Rare neurologic disease	2019	Chen, Yao-Liang; Zhao, Xiang-An; Ng, Shu-Hang; Lu, Chin-Song; Lin, Yu-Chun; Cheng, Jur-Shan; Tsai, Chih-Chien; Wang, Jiun-Jie	Prediction of the Clinical Severity of Progressive Supranuclear Palsy by Diffusion Tensor Imaging.	Journal of clinical medicine	Included
Multiple system atrophy	102	1-9 / 100 000	Rare neurologic disease	2019	Shinde S, Prasad S, Saboo Y, Kaushick R, Saini J, Pal PK, Ingalhalikar M	Predictive markers for Parkinson's disease using deep neural nets on neuromelanin sensitive MRI.	Neuroimage Clin	included
Progressive supranuclear palsy	683	1-9 / 100 000	Rare neurologic disease	2019	Shinde S, Prasad S, Saboo Y, Kaushick R, Saini J, Pal PK, Ingalhalikar M	Predictive markers for Parkinson's disease using deep neural nets on neuromelanin sensitive MRI.	Neuroimage Clin	Duplicate
Moderate and severe traumatic brain injury	90056	1-5 / 10 000	Rare neurologic disease	2015	Chong, Shu-Ling; Liu, Nan; Barbier, Sylvaine; Ong, Marcus Eng Hock	Predictive modeling in pediatric traumatic brain injury using machine learning.	BMC medical research methodology	Included
Cerebral arteriovenous malformation	46724	1-9 / 100 000	Rare developmental defect during embryogenesis	2019	Zhang, Yupeng; Yan, Peng; Liang, Fei; Ma, Chao; Liang, Shikai; Jiang, Chuhan	Predictors of Epilepsy Presentation in Unruptured Brain Arteriovenous Malformations: A Quantitative Evaluation of Location and Radiomics Features on	World neurosurgery	Included
Rare disease				2015	Kim, Regina E. Y.; Lourens, Spencer; Long, Jeffrey D.; Paulsen, Jane S.; Johnson, Hans J.	Preliminary analysis using multi-atlas labeling algorithms for tracing longitudinal change.	Frontiers in neuroscience	No rare disease
Systemic lupus erythematosus	536	1-5 / 10 000	Rare systemic or rheumatologic disease	2012	Ravenell, Roneka L.; Kamen, Diane L.; Spence, J. David; Hollis, Bruce W.; Fleury, Thomas J.; Janech, Michael G.; Almeida, Jonas S.; Shaftman, Stephanie R.; Oates, Jim C.	Premature atherosclerosis is associated with hypovitaminosis D and angiotensin-converting enzyme inhibitor non-use in lupus patients.	The American journal of the medical sciences	Included
Placental insufficiency	439167	1-5 / 10 000	Rare cardiac disease	2017	Franke, Katja; Clarke, Geoffrey D.; Dahnke, Robert; Gaser, Christian; Kuo, Anderson H.; Li, Cun; Schwab, Matthias; Nathanielsz, Peter W.	Premature Brain Aging in Baboons Resulting from Moderate Fetal Undernutrition.	Frontiers in aging neuroscience	No rare disease
Primary sclerosing cholangitis	171	1-9 / 100 000	Rare hepatic disease	2018	Eaton, John E.; Vesterhus, Mette; McCauley, Bryan M.; Atkinson, Elizabeth J.; Schlicht, Erik M.; Juran, Brian D.; Gossard, Andrea A.; LaRusso, Nicholas F.; Gores, Gregory J.; Karlsen, Tom H.; Lazaridis, Konstantinos N.	Primary Sclerosing Cholangitis Risk Estimate Tool (PREsTo) Predicts Outcomes of the Disease: A Derivation and Validation Study Using Machine Learning.	Hepatology (Baltimore, Md.)	Included
Wolf-Hirschhorn syndrome	280	1-9 / 100 000	Rare developmental defect during embryogenesis	2018	Callaway, Danielle A.; Campbell, Ian M.; Stover, Samantha R.; Hernandez-Garcia, Andres; Jhangiani, Shalini N.; Punetha, Jaya; Paine, Ingrid S.; Posey, Jennifer E.; Muzny, Donna; Lally, Kevin P.; Lupski, James R.; Shaw, Chad A.; Fernandes, Caraciolo J.; Scott, Daryl A.	Prioritization of Candidate Genes for Congenital Diaphragmatic Hernia in a Critical Region on Chromosome 4p16 using a Machine-Learning Algorithm.	Journal of pediatric genetics	Included
Primary biliary cholangitis	186	1-5 / 10 000	Rare hepatic disease	2018	Cristoferi, Laura; Nardi, Alessandra; Ronca, Vincenzo; Invernizzi, Pietro; Mells, George; Carbone, Marco	Prognostic models in primary biliary cholangitis.	Journal of autoimmunity	Review
Cystic fibrosis	586	1-9 / 100 000	Rare respiratory disease	2018	Alaa, Ahmed M.; van der Schaar, Mihaela	Prognostication and Risk Factors for Cystic Fibrosis via Automated Machine Learning.	Scientific reports	Included
Cystic fibrosis	586	1-9 / 100 000	Rare respiratory disease	2019	Zhou, Zhenpeng; Alvarez, Daniel; Milla, Carlos; Zare, Richard N.	Proof of concept for identifying cystic fibrosis from perspiration samples.	Proceedings of the National Academy of Sciences of the United States of America	Included
Autosomal dominant polycystic kidney disease	730	1-5 / 10 000	Rare renal disease	2019	Bruschi, Maurizio; Granata, Simona; Santucci, Laura; Candiano, Giovanni; Fabris, Antonia; Antonucci, Nadia; Petretto, Andrea; Bartolucci, Martina; Del Zotto, Genny; Antonini, Francesca; Ghiggeri, Gian Marco; Lupo, Antonio; Gambaro, Giovanni; Zaza, Gianluigi	Proteomic Analysis of Urinary Microvesicles and Exosomes in Medullary Sponge Kidney Disease and Autosomal Dominant Polycystic Kidney Disease.	Clinical journal of the American Society of Nephrology : CJASN	Included
Cystic fibrosis	586	1-9 / 100 000	Rare respiratory disease	2018	Cornforth, Daniel M.; Dees, Justine L.; Ibberson, Carolyn B.; Huse, Holly K.; Mathiesen, Inger H.; Kirketerp-Moller, Klaus; Wolcott, Randy D.; Rumbaugh, Kendra P.; Bjarnsholt, Thomas; Whiteley, Marvin	Pseudomonas aeruginosa transcriptome during human infection.	Proceedings of the National Academy of Sciences of the United States of America	No rare disease
Cystic fibrosis	586	1-9 / 100 000	Rare respiratory disease	2018	Brugha, Rossa; Wright, Marie; Nolan, Suzie; Bridges, Nicola; Carr, Siobhan B.	Quantifying fluctuation in glucose levels to identify early changes in glucose homeostasis in cystic fibrosis.	Journal of cystic fibrosis : official journal of the European Cystic Fibrosis Society	Included
Rare disease				2019	Przybyla, Piotr; Brockmeier, Austin J.; Ananiadou, Sophia	Quantifying risk factors in medical reports with a context-aware linear model.	Journal of the American Medical Informatics Association : JAMIA	No rare disease
Duchenne muscular dystrophy	98896	1-9 / 100 000	Rare neurologic disease	2019	Kastenschmidt, Jenna M.; Ellefsen, Kyle L.; Mannaa, Ali H.; Giebel, Jesse J.; Yahia, Rayan; Ayer, Rachel E.; Pham, Phillip; Rios, Rodolfo; Vetrone, Sylvia A.; Mozaffar, Tahseen; Villalta, S. Armando	QuantiMus: A Machine Learning-Based Approach for High Precision Analysis of Skeletal Muscle Morphology.	Frontiers in physiology	No human data
Niemann-Pick disease type C	646	1-9 / 100 000	Rare inborn errors of metabolism	2019	Wang, Chao; Scott, Samantha M.; Subramanian, Kanagaraj; Loguercio, Salvatore; Zhao, Pei; Hutt, Darren M.; Farhat, Nicole Y.; Porter, Forbes D.; Balch, William E.	Quantitating the epigenetic transformation contributing to cholesterol homeostasis using Gaussian process.	Nature communications	Included
Duchenne muscular dystrophy	98896	1-9 / 100 000	Rare neurologic disease	2017	Echigoya, Yusuke; Lim, Kenji Rowel Q.; Trieu, Nhu; Bao, Bo; Miskew Nichols, Bailey; Vila, Maria Candida; Novak, James S.; Hara, Yuko; Lee, Joshua; Touznik, Aleksander; Mamchaoui, Kamel; Aoki, Yoshitsugu; Takeda, Shin'ichi; Nagaraju, Kanneboyina; Mouly, Vincent; Maruyama, Rika; Duddy, William; Yokota, Toshifumi	Quantitative Antisense Screening and Optimization for Exon 51 Skipping in Duchenne Muscular Dystrophy.	Molecular therapy : the journal of the American Society of Gene Therapy	Algorithm not described
Systemic sclerosis	90291	1-5 / 10 000	Rare systemic or rheumatologic disease	2019	Milanese, Gianluca; Mannil, Manoj; Martini, Katharina; Maurer, Britta; Alkadhi, Hatem; Frauenfelder, Thomas	Quantitative CT texture analysis for diagnosing systemic sclerosis: Effect of iterative reconstructions and radiation doses.	Medicine	Included
Moderate and severe traumatic brain injury	90056	1-5 / 10 000	Rare neurologic disease	2019	Lewine JD, Plis S, Ulloa A, Williams C, Spitz M, Foley J, Paulson K, Davis J, Bangera N, Snyder T, Weaver L	Quantitative EEG Biomarkers for Mild Traumatic Brain Injury.	J Clin Neurophysiol	No rare disease
Recurrent acute pancreatitis	64740	1-5 / 10 000	Rare gastroenterologic disease	2019	Mashayekhi	Radiomic features of the pancreas on CT imaging accurately differentiate functional abdominal pain, recurrent acute pancreatitis, and chronic pancreatitis	European Journal of Radiology	Included
Primary Sjögren* syndrome	289390	1-5 / 10 000	Rare systemic or rheumatologic disease	2019	Vokicevis, A.	Radiomics-based assessment of Primary Sjogren's Syndrome from salivary gland ultrasonography images.	IEEE journal of biomedical and health informatics	Included
Acute lung injury	178320	1-5 / 10 000	Rare respiratory disease	2019	Zhou, Menglian; Sharma, Ruchi; Zhu, Hongbo; Li, Ziqi; Li, Jiliang; Wang, Shiyu; Bisco, Erin; Massey, Justin; Pennington, Amanda; Sjoding, Michael; Dickson, Robert P.; Park, Pauline; Hyzy, Robert; Napolitano, Lena; Gillies, Christopher E.; Ward, Kevin R.; Fan, Xudong	Rapid breath analysis for acute respiratory distress syndrome diagnostics using a portable two-dimensional gas chromatography device.	Analytical and bioanalytical chemistry	Included
Rare disease				2015	Svenstrup, Dan; Jorgensen, Henrik L.; Winther, Ole	Rare disease diagnosis: A review of web search, social media and large-scale data-mining approaches.	Rare diseases (Austin, Tex.)	Review
Rare disease				2018	Jia, Jinmeng; Wang, Ruiyuan; An, Zhongxin; Guo, Yongli; Ni, Xi; Shi, Tieliu	RDAD: A Machine Learning System to Support Phenotype-Based Rare Disease Diagnosis.	Frontiers in genetics	Included
Sarcoidosis	797	1-5 / 10 000	Rare systemic or rheumatologic disease	2019	Okada, David R.; Xie, Eric; Assis, Fabrizio; Smith, John; Derakhshan, Arsalan; Gowani, Zain; Ambale-Venkatesh, Bharath; Gilotra, Nisha A.; Zimmerman, Stefan L.; Berger, Ronald D.; Calkins, Hugh; Lima, Joao A. C.; Tandri, Harikrishna; Chrispin, Jonathan	Regional abnormalities on cardiac magnetic resonance imaging and arrhythmic events in patients with cardiac sarcoidosis.	Journal of cardiovascular electrophysiology	Included
Rare disease				2017	Guney, Emre	REPRODUCIBLE DRUG REPURPOSING: WHEN SIMILARITY DOES NOT SUFFICE.	Pacific Symposium on Biocomputing. Pacific Symposium on Biocomputing	No rare disease
Cystic fibrosis	586	1-9 / 100 000	Rare respiratory disease	2017	Zhou, Xin; Mayer-Hamblett, Nicole; Khan, Umer; Kosorok, Michael R.	Residual Weighted Learning for Estimating Individualized Treatment Rules.	Journal of the American Statistical Association	Included
Sickle cell anemia	232	1-5 / 10 000	Rare hematologic disease	2017	Marinho, Cirlene de Lima; Maioli, Maria Christina Paixao; do Amaral, Jorge Luis Machado; Lopes, Agnaldo Jose; Melo, Pedro Lopes de	Respiratory resistance and reactance in adults with sickle cell anemia: Correlation with functional exercise capacity and diagnostic use.	PloS one	Included
Sickle cell anemia	232	1-5 / 10 000	Rare hematologic disease	2019	Marinho, Cirlene de Lima; Maioli, Maria Christina Paixao; Amaral, Jorge Luis Machado do; Lopes, Agnaldo Jose; Melo, Pedro Lopes de	Respiratory resistance and reactance in adults with sickle cell anemia: Part	PloS one	No machine learning algorithm
Cystic fibrosis	586	1-9 / 100 000	Rare respiratory disease	2019	Jiang, Kaiyu; Poppenberg, Kerry E.; Wong, Laiping; Chen, Yanmin; Borowitz, Drucy; Goetz, Danielle; Sheehan, Daniel; Frederick, Carla; Tutino, Vincent M.; Meng, Hui; Jarvis, James N.	RNA sequencing data from neutrophils of patients with cystic fibrosis reveals potential for developing biomarkers for pulmonary exacerbations.	Journal of cystic fibrosis : official journal of the European Cystic Fibrosis Society	Included
Kennedy disease	481	1-9 / 100 000	Rare neurologic disease	2015	Xiong, Hui Y.; Alipanahi, Babak; Lee, Leo J.; Bretschneider, Hannes; Merico, Daniele; Yuen, Ryan K. C.; Hua, Yimin; Gueroussov, Serge; Najafabadi, Hamed S.; Hughes, Timothy R.; Morris, Quaid; Barash, Yoseph; Krainer, Adrian R.; Jojic, Nebojsa; Scherer, Stephen W.; Blencowe, Benjamin J.; Frey, Brendan J.	RNA splicing. The human splicing code reveals new insights into the genetic determinants of disease.	Science (New York, N.Y.)	No rare disease
Fragile X Syndrome	908	1-5 / 10 000	Rare developmental defect during embryogenesis	2016	Wang, Jun Yi; Ngo, Michael M.; Hessl, David; Hagerman, Randi J.; Rivera, Susan M.	Robust Machine Learning-Based Correction on Automatic Segmentation of the Cerebellum and Brainstem.	PloS one	Included
Fragile X-associated tremor/ataxia syndrome	93256	1-9 / 100 000	Rare neurologic disease	2016	Wang, Jun Yi; Ngo, Michael M.; Hessl, David; Hagerman, Randi J.; Rivera, Susan M.	Robust Machine Learning-Based Correction on Automatic Segmentation of the Cerebellum and Brainstem.	PloS one	Duplicate
Rare disease				2019	Jamian, L.	Rule-based and machine learning algorithms identify patients with systemic sclerosis accurately in the electronic health record	Arthritis & rheumatology (Hoboken, N.J.)	Duplicate
Systemic sclerosis	90291	1-5 / 10 000	Rare systemic or rheumatologic disease	2019	Jamian, L.	Rule-based and machine learning algorithms identify patients with systemic sclerosis accurately in the electronic health record	Arthritis Res Ther	Included
Primary Sjögren* syndrome	289390	1-5 / 10 000	Rare systemic or rheumatologic disease	2019	Devauchelle-Pensec V, Zabotti A, Carvajal-Alegria G, Filipovic N, Jousse-Joulin S, De Vita S	Salivary gland ultrasonography in primary Sjögren's syndrome: opportunities and challenges.	Rheumatology (Oxford)	Review
Sarcoidosis	797	1-5 / 10 000	Rare systemic or rheumatologic disease	2011	Koth, Laura L.; Solberg, Owen D.; Peng, Jeffrey C.; Bhakta, Nirav R.; Nguyen, Christine P.; Woodruff, Prescott G.	Sarcoidosis blood transcriptome reflects lung inflammation and overlaps with tuberculosis.	American journal of respiratory and critical care medicine	Included
Systemic sclerosis	90291	1-5 / 10 000	Rare systemic or rheumatologic disease	2019	Kiely, D.	Screening strategies for pulmonary arterial hypertension	European Heart Journal Supplements : Journal of the European Society of Cardiology	Review
Moderate and severe traumatic brain injury	90056	1-5 / 10 000	Rare neurologic disease	2019	Lazaridis, Christos; Rusin, Craig G.; Robertson, Claudia S.	Secondary brain injury: Predicting and preventing insults.	Neuropharmacology	Review
Juvenile absence epilepsy	1941	1-9 / 100 000	Rare neurologic disease	2013	Pestian, J.; Matykiewicz, P.; Holland-Bouley, K.; Standridge, S.; Spencer, M.; Glauser, T.	Selecting anti-epileptic drugs: a pediatric epileptologist's view, a computer's view.	Acta neurologica Scandinavica	Included
Primary Sjögren* syndrome	289390	1-5 / 10 000	Rare systemic or rheumatologic disease	2019	Imgenberg-Kreuz, Juliana; Almlof, Jonas Carlsson; Leonard, Dag; Sjowall, Christopher; Syvanen, Ann-Christine; Ronnblom, Lars; Sandling, Johanna K.; Nordmark, Gunnel	Shared and Unique Patterns of DNA Methylation in Systemic Lupus Erythematosus and Primary Sjogren's Syndrome.	Frontiers in immunology	Included
Systemic lupus erythematosus	536	1-5 / 10 000	Rare systemic or rheumatologic disease	2019	Imgenberg-Kreuz, Juliana; Almlof, Jonas Carlsson; Leonard, Dag; Sjowall, Christopher; Syvanen, Ann-Christine; Ronnblom, Lars; Sandling, Johanna K.; Nordmark, Gunnel	Shared and Unique Patterns of DNA Methylation in Systemic Lupus Erythematosus and Primary Sjogren's Syndrome.	Frontiers in immunology	Duplicate
Sickle cell anemia	232	1-5 / 10 000	Rare hematologic disease	2018	Javidi, Bahram; Markman, Adam; Rawat, Siddharth; O'Connor, Timothy; Anand, Arun; Andemariam, Biree	Sickle cell disease diagnosis based on spatio-temporal cell dynamics analysis using 3D printed shearing digital holographic microscopy.	Optics express	Included
Young-onset Parkinson disease	2828	1-5 / 10 000	Rare neurologic disease	2019	Cibulka M, Brodnanova M, Grendar M, Grofik M, Kurca E, Pilchova I, Osina O, Tatarkova Z, Dobrota D, Kolisek M	SNPs rs11240569, rs708727, and rs823156 in SLC41A1 Do Not Discriminate Between Slovak Patients with Idiopathic Parkinson's Disease and Healthy Controls: Statistics and Machine-Learning Evidence.	Int J Mol Sci	No rare disease
Amyotrophic lateral sclerosis	803	1-9 / 100 000	Rare neurologic disease	2019	El Mendili, Mohamed Mounir; Querin, Giorgia; Bede, Peter; Pradat, Pierre-Francois	Spinal Cord Imaging in Amyotrophic Lateral Sclerosis: Historical Concepts-Novel Techniques.	Frontiers in neurology	Review
Rare disease				2016	Bhasuran, Balu; Murugesan, Gurusamy; Abdulkadhar, Sabenabanu; Natarajan, Jeyakumar	Stacked ensemble combined with fuzzy matching for biomedical named entity recognition of diseases.	Journal of biomedical informatics	Included
Preeclampsia	275555	1-5 / 10 000	Rare gynecologic or obstetric disease	2018	Nair, T. Murlidharan	Statistical and artificial neural network-based analysis to understand complexity and heterogeneity in preeclampsia.	Computational biology and chemistry	Included
Moderate and severe traumatic brain injury	90056	1-5 / 10 000	Rare neurologic disease	2016	Mitra, Jhimli; Shen, Kai-Kai; Ghose, Soumya; Bourgeat, Pierrick; Fripp, Jurgen; Salvado, Olivier; Pannek, Kerstin; Taylor, D. Jamie; Mathias, Jane L.; Rose, Stephen	Statistical machine learning to identify traumatic brain injury (TBI) from structural disconnections of white matter networks.	NeuroImage	Included
Interstitial cystitis	37202	1-5 / 10 000	Rare urogenital disease	2016	Braundmeier-Fleming, A.; Russell, Nathan T.; Yang, Wenbin; Nas, Megan Y.; Yaggie, Ryan E.; Berry, Matthew; Bachrach, Laurie; Flury, Sarah C.; Marko, Darlene S.; Bushell, Colleen B.; Welge, Michael E.; White, Bryan A.; Schaeffer, Anthony J.; Klumpp, David J.	Stool-based biomarkers of interstitial cystitis/bladder pain syndrome.	Scientific reports	Included
Amyotrophic lateral sclerosis	803	1-9 / 100 000	Rare neurologic disease	2019	Kueffner, Robert; Zach, Neta; Bronfeld, Maya; Norel, Raquel; Atassi, Nazem; Balagurusamy, Venkat; Di Camillo, Barbara; Chio, Adriano; Cudkowicz, Merit; Dillenberger, Donna; Garcia-Garcia, Javier; Hardiman, Orla; Hoff, Bruce; Knight, Joshua; Leitner, Melanie L.; Li, Guang; Mangravite, Lara; Norman, Thea; Wang, Liuxia; Xiao, Jinfeng; Fang, Wen-Chieh; Peng, Jian; Yang, Chen; Chang, Huan-Jui; Stolovi…	Stratification of amyotrophic lateral sclerosis patients: a crowdsourcing approach.	Scientific reports	Review
Cystic fibrosis	586	1-9 / 100 000	Rare respiratory disease	2018	Ponzoni, Luca; Bahar, Ivet	Structural dynamics is a determinant of the functional significance of missense variants.	Proceedings of the National Academy of Sciences of the United States of America	No rare disease
Down Syndrome	870	1-5 / 10 000	Rare developmental defect during embryogenesis	2018	Vorravanpreecha, Nattariya; Lertboonnum, Thanayoot; Rodjanadit, Rungrote; Sriplienchan, Pak; Rojnueangnit, Kitiwan	Studying Down syndrome recognition probabilities in Thai children with de-identified computer-aided facial analysis.	American journal of medical genetics. Part A	Algorithm not described (Validation study)
Narcolepsy type 1	2073	1-5 / 10 000	Rare neurologic disease	2019	Exarchos, I.	Supervised and Unsupervised Machine Learning for Automated Scoring of Sleep-Wake and Cataplexy in a Mouse Model of Narcolepsy	Sleep	No human data
Moderate and severe traumatic brain injury	90056	1-5 / 10 000	Rare neurologic disease	2016	Stone, James R.; Wilde, Elisabeth A.; Taylor, Brian A.; Tate, David F.; Levin, Harvey; Bigler, Erin D.; Scheibel, Randall S.; Newsome, Mary R.; Mayer, Andrew R.; Abildskov, Tracy; Black, Garrett M.; Lennon, Michael J.; York, Gerald E.; Agarwal, Rajan; DeVillasante, Jorge; Ritter, John L.; Walker, Peter B.; Ahlers, Stephen T.; Tustison, Nicholas J.	Supervised learning technique for the automated identification of white matter hyperintensities in traumatic brain injury.	Brain injury	Included
Cystic fibrosis	586	1-9 / 100 000	Rare respiratory disease	2017	Lee, Melissa; Roos, Patrick; Sharma, Neeraj; Atalar, Melis; Evans, Taylor A.; Pellicore, Matthew J.; Davis, Emily; Lam, Anh-Thu N.; Stanley, Susan E.; Khalil, Sara E.; Solomon, George M.; Walker, Doug; Raraigh, Karen S.; Vecchio-Pagan, Briana; Armanios, Mary; Cutting, Garry R.	Systematic Computational Identification of Variants That Activate Exonic and Intronic Cryptic Splice Sites.	American journal of human genetics	Included
Dermatomyositis	221	1-9 / 100 000	Rare systemic or rheumatologic disease	2019	Nodera, Hiroyuki; Sogawa, Kazuki; Takamatsu, Naoko; Hashiguchi, Shuji; Saito, Miho; Mori, Atsuko; Osaki, Yusuke; Izumi, Yuishin; Kaji, Ryuji	Texture analysis of sonographic muscle images can distinguish myopathic conditions.	The journal of medical investigation : JMI	Included
Duchenne muscular dystrophy	98896	1-9 / 100 000	Rare neurologic disease	2019	Eresen, Aydin; Alic, Lejla; Birch, Sharla M.; Friedeck, Wade; Griffin, John F. 4th; Kornegay, Joe N.; Ji, Jim X.	Texture as an imaging biomarker for disease severity in golden retriever muscular dystrophy.	Muscle & nerve	No human data
Rare disease				2014	Eng, Simon W. M.; Duong, Trang T.; Rosenberg, Alan M.; Morris, Quaid; Yeung, Rae S. M.	The biologic basis of clinical heterogeneity in juvenile idiopathic arthritis.	Arthritis & rheumatology (Hoboken, N.J.)	Included
Huntington disease	399	1-9 / 100 000	Rare neurologic disease	2019	Agus F, Crespo D, Myers RH, Labadorf A	The caudate nucleus undergoes dramatic and unique transcriptional changes in human prodromal Huntington's disease brain.	BMC Med Genomics	Included
Amyotrophic lateral sclerosis	803	1-9 / 100 000	Rare neurologic disease	2017	Sarica, Alessia; Cerasa, Antonio; Valentino, Paola; Yeatman, Jason; Trotta, Maria; Barone, Stefania; Granata, Alfredo; Nistico, Rita; Perrotta, Paolo; Pucci, Franco; Quattrone, Aldo	The corticospinal tract profile in amyotrophic lateral sclerosis.	Human brain mapping	Included
Narcolepsy type 1	2073	1-5 / 10 000	Rare neurologic disease	2015	Christensen, Julie Anja Engelhard; Munk, Emil Gammelmark Schreiner; Peppard, Paul E.; Young, Terry; Mignot, Emmanuel; Sorensen, Helge Bjarrup Dissing; Jennum, Poul	The diagnostic value of power spectra analysis of the sleep electroencephalography in narcoleptic patients.	Sleep medicine	Included
Bronchopulmonary dysplasia	70589	1-5 / 10 000	Rare respiratory disease	2019	Ofman, Gaston; Caballero, Mauricio T.; Alvarez Paggi, Damian; Marzec, Jacqui; Nowogrodzki, Florencia; Cho, Hye-Youn; Sorgetti, Mariana; Colantonio, Guillermo; Bianchi, Alejandra; Prudent, Luis M.; Vain, Nestor; Mariani, Gonzalo; Digregorio, Jorge; Turconi, Elba Lopez; Osio, Cristina; Galletti, Fernanda; Quiros, Mariangeles; Brum, Andrea; Lopez Garcia, Santiago; Garcia, Silvia; Bell, Douglas; Jone…	The discovery BPD (D-BPD) program: study protocol of a prospective translational multicenter collaborative study to investigate determinants of chronic lung disease in very low birth weight infants.	BMC pediatrics	No peer-review or scientific congress
Young-onset Parkinson disease	2828	1-5 / 10 000	Rare neurologic disease	2019	Bandres-Ciga, Sara; Ahmed, Sarah; Sabir, Marya S.; Blauwendraat, Cornelis; Adarmes-Gomez, Astrid D.; Bernal-Bernal, Inmaculada; Bonilla-Toribio, Marta; Buiza-Rueda, Dolores; Carrillo, Fatima; Carrion-Claro, Mario; Gomez-Garre, Pilar; Jesus, Silvia; Labrador-Espinosa, Miguel A.; Macias, Daniel; Mendez-Del-Barrio, Carlota; Perinan-Tocino, Teresa; Tejera-Parrado, Cristina; Vargas-Gonzalez, Laura; Di…	The Genetic Architecture of Parkinson Disease in Spain: Characterizing Population-Specific Risk, Differential Haplotype Structures, and Providing Etiologic Insight.	Movement disorders : official journal of the Movement Disorder Society	No rare disease
Progressive supranuclear palsy	683	1-9 / 100 000	Rare neurologic disease	2019	Catricala, Eleonora; Boschi, Veronica; Cuoco, Sofia; Galiano, Francesco; Picillo, Marina; Gobbi, Elena; Miozzo, Antonio; Chesi, Cristiano; Esposito, Valentina; Santangelo, Gabriella; Pellecchia, Maria Teresa; Borsa, Virginia M.; Barone, Paolo; Garrard, Peter; Iannaccone, Sandro; Cappa, Stefano F.	The language profile of progressive supranuclear palsy.	Cortex; a journal devoted to the study of the nervous system and behavior	Included
Systemic lupus erythematosus	536	1-5 / 10 000	Rare systemic or rheumatologic disease	2019	Catalina, M.	The pathogenesis of systemic lupus erythematosus: Harnessing big data to understand the molecular basis of lupus.	Journal of autoimmunity	Review
Cystic fibrosis	586	1-9 / 100 000	Rare respiratory disease	2019	Ibberson, Carolyn B.; Whiteley, Marvin	The Staphylococcus aureus Transcriptome during Cystic Fibrosis Lung Infection.	mBio	Included
Amyotrophic lateral sclerosis	803	1-9 / 100 000	Rare neurologic disease	2013	Welsh, Robert C.; Jelsone-Swain, Laura M.; Foerster, Bradley R.	The utility of independent component analysis and machine learning in the identification of the amyotrophic lateral sclerosis diseased brain.	Frontiers in human neuroscience	Included
Sickle cell anemia	232	1-5 / 10 000	Rare hematologic disease	2018	Dunkelberger, Emily B.; Metaferia, Belhu; Cellmer, Troy; Henry, Eric R.	Theoretical Simulation of Red Cell Sickling Upon Deoxygenation Based on the Physical Chemistry of Sickle Hemoglobin Fiber Formation.	The journal of physical chemistry. B	No human data
Graft versus host disease	39812	1-9 / 100 000	Rare immune disease	2017	Krakow, Elizabeth F.; Hemmer, Michael; Wang, Tao; Logan, Brent; Arora, Mukta; Spellman, Stephen; Couriel, Daniel; Alousi, Amin; Pidala, Joseph; Last, Michael; Lachance, Silvy; Moodie, Erica E. M.	Tools for the Precision Medicine Era: How to Develop Highly Personalized Treatment Recommendations From Cohort and Registry Data Using Q-Learning.	American journal of epidemiology	Included
Rare disease				2019	Liu, Zhichao; Zhu, Liyuan; Roberts, Ruth; Tong, Weida	Toward Clinical Implementation of Next-Generation Sequencing-Based Genetic Testing in Rare Diseases: Where Are We?	Trends in genetics : TIG	Review
Addison Disease	85138	1-5 / 10 000	Rare endocrine disease	2019	Marshall, Iain J.; Wallace, Byron C.	Toward systematic review automation: a practical guide to using machine learning tools in research synthesis.	Systematic reviews	No rare disease
Rare disease				2018	Catling, Finneas; Spithourakis, Georgios P.; Riedel, Sebastian	Towards automated clinical coding.	International journal of medical informatics	No machine learning algorithm
Sarcoidosis	797	1-5 / 10 000	Rare systemic or rheumatologic disease	2016	Tomlinson, Gillian S.; Thomas, Niclas; Chain, Benjamin M.; Best, Katharine; Simpson, Nandi; Hardavella, Georgia; Brown, James; Bhowmik, Angshu; Navani, Neal; Janes, Samuel M.; Miller, Robert F.; Noursadeghi, Mahdad	Transcriptional Profiling of Endobronchial Ultrasound-Guided Lymph Node Samples Aids Diagnosis of Mediastinal Lymphadenopathy.	Chest	Included
Fragile X Syndrome	908	1-5 / 10 000	Rare developmental defect during embryogenesis	2016	Chiocchetti, A. G.; Haslinger, D.; Stein, J. L.; de la Torre-Ubieta, L.; Cocchi, E.; Rothamel, T.; Lindlar, S.; Waltes, R.; Fulda, S.; Geschwind, D. H.; Freitag, C. M.	Transcriptomic signatures of neuronal differentiation and their association with risk genes for autism spectrum and related neuropsychiatric disorders.	Translational psychiatry	Included
Duane retraction syndrome	233	1-5 / 10 000	Rare ophthalmic disorder	2019	Pachganov, S., Murtazalieva, K.	TransPrise: a novel machine learning approach for eukaryotic promoter prediction	PeerJ	No rare disease
Retinitis pigmentosa	791	1-5 / 10 000	Rare ophthalmic disorder	2019	Sumaroka, A.	Treatment Potential for Macular Cone Vision in Leber Congenital Amaurosis Due to CEP290 or NPHP5 Mutations: Predictions From Artificial Intelligence	Investigative ophthalmology & visual science	Included
Down Syndrome	870	1-5 / 10 000	Rare developmental defect during embryogenesis	2018	Saldana Barrios, Juan Jose; Mendoza, Luis; Pitti, Edgardo; Vargas, Miguel	Ubiquitous and ambient-assisted living eHealth platforms for Down's syndrome and palliative care in the Republic of Panama: A systematic review.	Health informatics journal	Review
Moderate and severe traumatic brain injury	90056	1-5 / 10 000	Rare neurologic disease	2017	Nielson, Jessica L.; Cooper, Shelly R.; Yue, John K.; Sorani, Marco D.; Inoue, Tomoo; Yuh, Esther L.; Mukherjee, Pratik; Petrossian, Tanya C.; Paquette, Jesse; Lum, Pek Y.; Carlsson, Gunnar E.; Vassar, Mary J.; Lingsma, Hester F.; Gordon, Wayne A.; Valadka, Alex B.; Okonkwo, David O.; Manley, Geoffrey T.; Ferguson, Adam R.	Uncovering precision phenotype-biomarker associations in traumatic brain injury using topological data analysis.	PloS one	Included
Moderate and severe traumatic brain injury	90056	1-5 / 10 000	Rare neurologic disease	2010	Rughani, Anand I.; Dumont, Travis M.; Lu, Zhenyu; Bongard, Josh; Horgan, Michael A.; Penar, Paul L.; Tranmer, Bruce I.	Use of an artificial neural network to predict head injury outcome.	Journal of neurosurgery	No rare disease
Graft versus host disease	39812	1-9 / 100 000	Rare immune disease	2019	Arai, Yasuyuki; Kondo, Tadakazu; Fuse, Kyoko; Shibasaki, Yasuhiko; Masuko, Masayoshi; Sugita, Junichi; Teshima, Takanori; Uchida, Naoyuki; Fukuda, Takahiro; Kakihana, Kazuhiko; Ozawa, Yukiyasu; Eto, Tetsuya; Tanaka, Masatsugu; Ikegame, Kazuhiro; Mori, Takehiko; Iwato, Koji; Ichinohe, Tatsuo; Kanda, Yoshinobu; Atsuta, Yoshiko	Using a machine learning algorithm to predict acute graft-versus-host disease following allogeneic transplantation.	Blood advances	Included
Cerebral arteriovenous malformation	46724	1-9 / 100 000	Rare developmental defect during embryogenesis	2016	Oermann, Eric Karl; Rubinsteyn, Alex; Ding, Dale; Mascitelli, Justin; Starke, Robert M.; Bederson, Joshua B.; Kano, Hideyuki; Lunsford, L. Dade; Sheehan, Jason P.; Hammerbacher, Jeffrey; Kondziolka, Douglas	Using a Machine Learning Approach to Predict Outcomes after Radiosurgery for Cerebral Arteriovenous Malformations.	Scientific reports	Included
Rare disease				2019	Álvarez-Machancoses, Óscar; Fernández-Martínez, Juan Luis	Using artificial intelligence methods to speed up drug discovery	Expert opinion on drug discovery	Review
Down Syndrome	870	1-5 / 10 000	Rare developmental defect during embryogenesis	2018	Siebra, Clauirton A.; Siebra, Helio A.	Using computational support in motor ability analysis of individuals with Down syndrome: Literature review.	Computer methods and programs in biomedicine	Review
Calciphylaxis	280062	1-9 / 100 000	Rare systemic or rheumatologic disease	2018	Kleiman, Ross S.; LaRose, Eric R.; Badger, Jonathan C.; Page, David; Caldwell, Michael D.; Clay, James A.; Peissig, Peggy L.	Using Machine Learning Algorithms to Predict Risk for Development of Calciphylaxis in Patients with Chronic Kidney Disease.	AMIA Joint Summits on Translational Science proceedings. AMIA Joint Summits on Translational Science	Included
Rare disease				2019	Kiely, D.	Utilising artificial intelligence to determine patients at risk of a rare disease: idiopathic pulmonary arterial hypertension.	Pulmonary circulation	Included
Rare disease				2013	Mordenti, Marina; Ferrari, Enrico; Pedrini, Elena; Fabbri, Nicola; Campanacci, Laura; Muselli, Marco; Sangiorgi, Luca	Validation of a new multiple osteochondromas classification through Switching Neural Networks.	American journal of medical genetics. Part A	Included
Cystic fibrosis	586	1-9 / 100 000	Rare respiratory disease	2018	Purcaro, Giorgia; Rees, Christiaan A.; Melvin, Jeffrey A.; Bomberger, Jennifer M.; Hill, Jane E.	Volatile fingerprinting of Pseudomonas aeruginosa and respiratory syncytial virus infection in an in vitro cystic fibrosis co-infection model.	Journal of breath research	Included
Behçet disease	117	1-9 / 100 000	Rare systemic or rheumatologic disease	2018	Senusi, Amal A.; Liu, Jie; Bevec, Dorian; Bergmeier, Lesley A.; Stanford, Miles; Kidd, Desmond; Jawad, Ali; Higgins, Steve; Fortune, Farida	Why are Behcet's disease patients always exhausted?	Clinical and experimental rheumatology	Included
Systemic lupus erythematosus	536	1-5 / 10 000	Rare systemic or rheumatologic disease	2017	Turner, Clayton A.; Jacobs, Alexander D.; Marques, Cassios K.; Oates, James C.; Kamen, Diane L.; Anderson, Paul E.; Obeid, Jihad S.	Word2Vec inversion and traditional text classifiers for phenotyping lupus.	BMC medical informatics and decision making	Included
Rare disease				2019	Li, Qigang; Zhao, Keyan; Bustamante, Carlos D.; Ma, Xin; Wong, Wing H.	Xrare: a machine learning method jointly modeling phenotypes and genetic evidence for rare disease diagnosis.	Genetics in medicine : official journal of the American College of Medical Genetics	Included

## Sheet: Search_string
Filter:	hasabstract[text] AND ( "2009/12/31"[PDat] : "2019/12/31"[PDat] ))
Searchstring ML:	(Machine Learning[Title/Abstract] OR artificial intelligence[Title/Abstract])			25687 Results
OrphaNumber	Prevalence class	Preferential Parent	Disorder Name	Searchstring Orphanet	# Results: "Searchsting ML" AND "Searchstring Orphanet"
			Rare Disease*	rare disease*[Title/Abstract] OR orphan disease*[Title/Abstract]	39
567	1-5 / 10 000	Rare developmental defect during embryogenesis	22q11.2 deletion syndrome	monosomy[ti] 22q11[ti]) OR del22q11[tw] OR deletion 22q11[tw] OR 22q11 deletion[tw] OR digeorge syndrome[mh]	2
8	1-5 / 10 000	Rare developmental defect during embryogenesis	47,XYY syndrome	47 XYY syndrome OR (47 XYY[ti])	0
85445	1-5 / 10 000	Rare systemic or rheumatologic disease	AA amyloidosis	(co[sh] amyloidosis/et[mh:noexp] ) OR (secondary[ti] amyloidosis [ti])	0
90065	1-5 / 10 000	Rare neurologic disease	Acquired aneurysmal subarachnoid hemorrhage	((Aneurysm* (subarachnoid haemorrhage[ti] OR subarachnoid hemorrhage[ti] OR subarachnoid hemorrhage[mh]) OR aneurysmal SAH[tw]))	6
90062	1-5 / 10 000	Rare hepatic disease	Acute liver failure	Acute liver failure[ti] OR Liver Failure, Acute[majr:noexp]	2
178320	1-5 / 10 000	Rare respiratory disease	Acute lung injury	Acute lung injury[Title/Abstract]	3
90064	1-5 / 10 000	Rare circulatory system disease	Acute peripheral arterial occlusion	Acute peripheral (arter*[ti] occlusi*[ti] OR Arterial Occlusive Diseases[majr:noexp])	0
90059	1-5 / 10 000	Rare otorhinolaryngologic disease	Acute sensorineural hearing loss by acute acoustic trauma or sudden deafness or surgery induced acoustic trauma	hearing loss (acoustic trauma OR noise induced[tw])	5
85138	1-5 / 10 000	Rare endocrine disease	Addison disease	addison disease[ti] OR addison disease[mh] OR Addison	5
91127	1-5 / 10 000	Rare infectious disease	Adenovirus infection in immunocompromised patients	Adenovirus infection (immunocompromised host OR Immunologic Deficiency Syndromes OR Transplantation/ae)	1
70578	1-5 / 10 000	Rare respiratory disease	Adult acute respiratory distress syndrome	Adult acute respiratory distress syndrome[Title/Abstract]	0
51	1-5 / 10 000	Rare neurologic disease	Aicardi-Goutières syndrome	Aicardi Goutieres[tw] OR (encephalopathy AND calcification* AND lymphocytosis)	0
90081	1-5 / 10 000	Rare infectious disease	AIDS wasting syndrome	AIDS wasting syndrome	0
700	1-5 / 10 000	Rare skin disease	Alopecia totalis	("alopecia"[MeSH Terms] OR alopecia[Title/Abstract]) AND totalis[Title/Abstract]	0
701	1-5 / 10 000	Rare skin disease	Alopecia universalis	("alopecia"[MeSH Terms] OR alopecia[Title/Abstract]) AND universalis[Title/Abstract]	0
60	1-5 / 10 000	Rare respiratory disease	Alpha-1-antitrypsin deficiency	alpha 1 antitrypsin deficiency[majr] OR antitrypsin deficiency[tw] OR alpha 1-Antichymotrypsin/df	1
846	1-5 / 10 000	Rare hematologic disease	Alpha-thalassemia	alpha-thalassemia[majr]	0
228113	1-5 / 10 000	Rare abdominal surgical disease	Anal fistula	Anal fistula[Title/Abstract])	0
1114	1-5 / 10 000	Rare skin disease	Aplasia cutis congenita	Aplasia cutis congenita[Title/Abstract]	0
137686	1-5 / 10 000	Rare gynecologic or obstetric disease	Asherman syndrome	Asherman syndrome[Title/Abstract]	0
163934	1-5 / 10 000	Rare ophthalmic disorder	Atopic keratoconjunctivitis	Atopic keratoconjunctivitis[Title/Abstract]	0
1201	1-5 / 10 000	Rare developmental defect during embryogenesis	Atresia of small intestine	Atresia of small intestine[Title/Abstract]	0
85447	1-5 / 10 000	Rare neurologic disease	ATTRV30M amyloidosis	Amyloid polyneuropathy familial	0
2137	1-5 / 10 000	Rare hepatic disease	Autoimmune hepatitis	"hepatitis, autoimmune"[MeSH Terms] OR Autoimmune hepatitis[Text Word]	0
730	1-5 / 10 000	Rare renal disease	Autosomal dominant polycystic kidney disease	Autosomal dominant polycystic kidney disease[Title/Abstract]	1
70589	1-5 / 10 000	Rare respiratory disease	Bronchopulmonary dysplasia	Bronchopulmonary dysplasia[Title/Abstract]	2
130	1-5 / 10 000	Rare cardiac disease	Brugada syndrome	Brugada syndrome[ti] OR SCN5A[ti]	1
36258	1-5 / 10 000	Rare systemic or rheumatologic disease	Buerger disease	Buerger disease[Title/Abstract]	0
703	1-5 / 10 000	Rare skin disease	Bullous pemphigoid	pemphigoid, bullous[MeSH Terms] OR Bullous pemphigoid[Text Word]	0
97292	1-5 / 10 000	Rare cardiac disease	Cardiogenic shock	cardiogenic shock[ti] OR Shock, Cardiogenic[mh]	2
3286	1-5 / 10 000	Rare cardiac disease	Catecholaminergic polymorphic ventricular tachycardia	catecholaminergic polymorphic ventricular tachycardia[tw]	0
759	1-5 / 10 000	Rare endocrine disease	Central precocious puberty	Precocious puberty (gonadotropin* dependent[ti] OR central[ti])	1
411527	1-5 / 10 000	Rare ophthalmic disorder	Central retinal vein occlusion	Central retinal vein occlusion[Title/Abstract]	2
101081	1-5 / 10 000	Rare neurologic disease	Charcot-Marie-Tooth disease type 1A	Charcot-Marie-Tooth disease type 1A[Title/Abstract]	0
99953	1-5 / 10 000	Rare neurologic disease	Charcot-Marie-Tooth disease type 4G	Charcot-Marie-Tooth disease type 4G[Title/Abstract]	0
330064	1-5 / 10 000	Rare skin disease	Chronic actinic dermatitis	Chronic actinic dermatitis[Title/Abstract]	0
95426	1-5 / 10 000	Rare neurologic disease	Chronic pain requiring intraspinal analgesia	(chronic diseases[mh] pain OR chronic pain[tw]) (Injections, Spinal OR intraspinal) (analgesia OR analgesics)	0
199306	1-5 / 10 000	Rare developmental defect during embryogenesis	Cleft lip/palate	Cleft palate[Title/Abstract] OR Cleft lip[Title/Abstract]	6
99772	1-5 / 10 000	Rare developmental defect during embryogenesis	Cleft velum	Cleft velum[Title/Abstract]	0
268316	1-5 / 10 000	Rare renal disease	Complication in hemodialysis	Complication in hemodialysis[Title/Abstract]	0
48	1-5 / 10 000	Rare developmental defect during embryogenesis	Congenital bilateral absence of vas deferens	(vas deferens/ab[mh] OR (Vas deferens[ti] (abnormalities OR aplasia[tw] OR absence[tw]))) bilateral[tw]	0
83461	1-5 / 10 000	Rare developmental defect during embryogenesis	Congenital primary aphakia	aphakia/cn primary OR Congenital primary aphakia[tw] OR primary congenital aphakia[tw]	0
3189	1-5 / 10 000	Rare developmental defect during embryogenesis	Congenital pulmonary valve stenosis	(Pulmonary valve stenosis[ti] OR Pulmonic stenosis[ti] OR (valve[ti] Pulmonary valve stenosis[mh:noexp])) humans	0
35122	1-5 / 10 000	Rare gastroenterologic disease	Congenital sucrase-isomaltase deficiency	Congenital sucrase-isomaltase deficiency[Title/Abstract]	0
214	1-5 / 10 000	Rare renal disease	Cystinuria	cystinuria[mh] OR Cystinuria[ti]) NOT (rat[tw] OR rats[tw] OR mouse[tw] OR mice[tw])	0
137698	1-5 / 10 000	Rare infectious disease	Cytomegalovirus disease in patients with impaired cell mediated immunity deemed at risk	Cytomegalovirus disease in patients with impaired cell mediated immunity deemed at risk[Title/Abstract])	0
49042	1-5 / 10 000	Rare odontologic disease	Dentinogenesis imperfecta	Dentinogenesis imperfecta[Title/Abstract]	0
1656	1-5 / 10 000	Rare skin disease	Dermatitis herpetiformis	dermatitis herpetiformis[Majr] OR Dermatitis herpetiformis[Ti]	0
1146	1-5 / 10 000	Rare developmental defect during embryogenesis	Digitotalar dysmorphism	arthrogryposis[ti] AND distal[tw] AND (type i[tw] OR type 1[tw] OR digitotal*[tw] OR digito tal*[tw])	0
3426	1-5 / 10 000	Rare developmental defect during embryogenesis	Double outlet right ventricle	Double outlet right ventricle[ti] OR Taussig-Bing Anomaly	0
870	1-5 / 10 000	Rare developmental defect during embryogenesis	Down syndrome	(("down syndrome"[TI] OR Trisomy 21[Ti] OR 21 Trisomy[Ti]) NOT Medline[SB]) OR "down syndrome"[Majr])	13
233	1-5 / 10 000	Rare ophthalmic disorder	Duane retraction syndrome	duane retraction syndrome[mh] OR duane syndrome[tw] OR Duane	1
412	1-5 / 10 000	Rare endocrine disease	Dysbetalipoproteinemia	hyperlipoproteinemia type iii[majr]	0
73247	1-5 / 10 000	Rare gastroenterologic disease	Eosinophilic esophagitis	Eosinophilic esophagitis[tw] OR eosinophilic oesophagitis[tw]	2
1199	1-5 / 10 000	Rare developmental defect during embryogenesis	Esophageal atresia	esophageal atresia[Ti] OR oesophageal atresia[Ti] OR "esophageal atresia"[MH]	1
324	1-5 / 10 000	Rare inborn errors of metabolism	Fabry disease	fabry disease[MeSH Terms] OR Fabry disease[Ti]	0
221061	1-5 / 10 000	Rare developmental defect during embryogenesis	Familial cerebral cavernous malformation	Familial cerebral cavernous malformation[Title/Abstract]	0
403	1-5 / 10 000	Rare endocrine disease	Familial hyperaldosteronism type I	hyperaldosteronism[majr] AND (dexamethasone[ti] OR glucocorticoid*[ti])	0
154	1-5 / 10 000	Rare cardiac disease	Familial isolated dilated cardiomyopathy	cardiomyopathy,congestive[majr] AND familial	0
342	1-5 / 10 000	Rare systemic or rheumatologic disease	Familial Mediterranean fever	((Mediterranean fever[Text Word] AND familial[All Fields]) NOT medline[sb]) OR "familial mediterranean fever"[MeSH Terms]	0
569	1-5 / 10 000	Rare neurologic disease	Familial or sporadic hemiplegic migraine	familial hemiplegic migraine[tw] OR ("classic migraine"[MeSH Terms] AND hemiplegic[tw])	0
853	1-5 / 10 000	Rare hematologic disease	Fetal and neonatal alloimmune thrombocytopenia	(Fetal OR neonatal) (alloimmune thrombocytopenia* OR Purpura, Thrombocytopenic, Idiopathic[mh])	0
908	1-5 / 10 000	Rare developmental defect during embryogenesis	Fragile X syndrome	fragile x syndrome[MeSH Terms] OR Fragile X syndrome[Text Word]	5
2368	1-5 / 10 000	Rare developmental defect during embryogenesis	Gastroschisis	gastroschisis [Title/Abstract]	1
397	1-5 / 10 000	Rare systemic or rheumatologic disease	Giant cell arteritis	temporal arteritis[ti] OR temporal arteritis[mh] OR Giant cell arteritis[ti] OR Horton Disease[ti]	0
890	1-5 / 10 000	Rare hepatic disease	Hepatic veno-occlusive disease	hepatic veno-occlusive disease[majr]	0
288	1-5 / 10 000	Rare hematologic disease	Hereditary elliptocytosis	Elliptocytosis hereditary[Title/Abstract]	0
774	1-5 / 10 000	Rare developmental defect during embryogenesis	Hereditary hemorrhagic telangiectasia	telangiectasia, hereditary hemorrhagic	0
822	1-5 / 10 000	Rare hematologic disease	Hereditary spherocytosis	hereditary spherocytosis[ti] OR (spherocytosis, hereditary[mh] AND humans[all])	0
231080	1-5 / 10 000	Rare gastroenterologic disease	High-grade dysplasia in patients with Barrett esophagus	dysplasia Barrett* esophagus[Title/Abstract]	5
388	1-5 / 10 000	Rare gastroenterologic disease	Hirschsprung disease	hirschsprung disease[MeSH Terms] OR (Hirschsprung Disease[Text Word] NOT medline[tw])	1
285	1-5 / 10 000	Rare systemic or rheumatologic disease	Hypermobile Ehlers-Danlos syndrome	Hypermobile Ehlers-Danlos syndrome[Title/Abstract]	0
289157	1-5 / 10 000	Rare endocrine disease	Hypocalcemic vitamin D-dependent rickets	Hypocalcemic vitamin D-dependent rickets[Title/Abstract]	0
33208	1-5 / 10 000	Rare neurologic disease	Idiopathic hypersomnia	Hypersomnolence, Idiopathic[MeSH] OR Idiopathic Hypersomnolence[ti] OR Idiopathic hypersomnia[Title/Abstract]	0
238624	1-5 / 10 000	Rare neurologic disease	Idiopathic intracranial hypertension	Idiopathic intracranial hypertension[Title/Abstract]	0
2032	1-5 / 10 000	Rare respiratory disease	Idiopathic pulmonary fibrosis	Pulmonary fibrosis[ti] idiopathic[ti]	1
3002	1-5 / 10 000	Rare hematologic disease	Immune thrombocytopenic purpura	purpura, thrombocytopenic, idiopathic[majr] OR ((autoimmu*[ti] OR idiopat*[ti] OR immune[ti]) thrombocytopenic purp*[ti])	0
70587	1-5 / 10 000	Rare respiratory disease	Infant acute respiratory distress syndrome	Infant acute respiratory distress syndrome[Title/Abstract]	0
37202	1-5 / 10 000	Rare urogenital disease	Interstitial cystitis	cystitis, interstitial[mh] OR Interstitial cystitis[ti]	2
199302	1-5 / 10 000	Rare developmental defect during embryogenesis	Isolated cleft lip	Isolated cleft lip[Title/Abstract]	0
2382	1-5 / 10 000	Rare neurologic disease	Lennox-Gastaut syndrome	Lennox-Gastaut[ti] AND ("syndrome"[MH] OR syndrome[TW])	2
171673	1-5 / 10 000	Rare ophthalmic disorder	Limbal stem cell deficiency	Limbal stem cell deficiency	0
558	1-5 / 10 000	Rare systemic or rheumatologic disease	Marfan syndrome	marfan syndrome[MeSH Terms] OR Marfan syndrome[Text Word]	0
3109	1-5 / 10 000	Rare developmental defect during embryogenesis	Mayer-Rokitansky-Küster-Hauser syndrome	Mayer Rokitansky Kuster syndrome	0
83463	1-5 / 10 000	Rare developmental defect during embryogenesis	Microtia	Microtia[ti]	0
90056	1-5 / 10 000	Rare neurologic disease	Moderate and severe traumatic brain injury	(trauma[tw] OR traumatic*) (brain injury[ti] OR brain injuries[majr:noexp]) humans	33
552	1-5 / 10 000	Rare endocrine disease	MODY	MODY[Title/Abstract]	0
582	1-5 / 10 000	Rare inborn errors of metabolism	Mucopolysaccharidosis type 4	mucopolysaccharidosis iv[majr]	0
2073	1-5 / 10 000	Rare neurologic disease	Narcolepsy type 1	narcolepsy[majr] OR Narcolepsy[ti]	4
83465	1-5 / 10 000	Rare neurologic disease	Narcolepsy type 2	Narcolepsy[ti] NOT cataplexy OR Narcolepsy[majr:noexp]	2
391673	1-5 / 10 000	Rare gastroenterologic disease	Necrotizing enterocolitis	Necrotizing enterocolitis[Title/Abstract]	5
94058	1-5 / 10 000	Rare ophthalmic disorder	Neovascular glaucoma	Glaucoma, neovascular[mh] OR neovascular glaucoma[tw] glaucoma[mh]	0
2901	1-5 / 10 000	Rare neurologic disease	Neuralgic amyotrophy	brachial plexus neuritis[mh] (heredit* OR familial[tw] OR congenital) OR Parsonage Turner synd*[tw] OR hereditary neuralgic amyotrophy[tw]	0
631	1-5 / 10 000	Rare endocrine disease	Non-acquired isolated growth hormone deficiency	(dwarfism[tw] OR Nanism[tw]) AND growth hormone[ti] AND deficiency[tw]) OR Pituitary dwarfism[all]	0
314928	1-5 / 10 000	Rare neurologic disease	Normal pressure hydrocephalus	Normal pressure hydrocephalus[Title/Abstract]	3
85410	1-5 / 10 000	Rare systemic or rheumatologic disease	Oligoarticular juvenile idiopathic arthritis	(pauciarticular OR oligoarticular) (chronic arthritis[ti] OR rheumatoid arthritis)	0
660	1-5 / 10 000	Rare developmental defect during embryogenesis	Omphalocele	omphalocele[ti] OR omphalocoele[ti] OR exomphalos[ti] OR umbilical hernia[ti] OR hernia, umbilical[majr]	0
2764	1-5 / 10 000	Rare bone disease	Osteochondritis dissecans	osteochondritis dissecans[ti] OR osteochondritis dissecans[majr]	0
666	1-5 / 10 000	Rare bone disease	Osteogenesis imperfecta	osteogenesis imperfecta[MeSH Terms] OR (Osteogenesis imperfecta[Ti] OR Lobstein Disease[ti] OR Lobstein's Disease[ti])	1
1330	1-5 / 10 000	Rare developmental defect during embryogenesis	Partial atrioventricular canal	Partial[ti] (atrioventricular canal[tw] OR Endocardial Cushion Defects[mh])	0
1646	1-5 / 10 000	Rare infertility	Partial chromosome Y deletion	((deletion*[tw] OR microdeletion*[tw]) Y chromosome[Ti]) OR (chromosome deletion[MH] y chromosome[MH])	0
90076	1-5 / 10 000	Rare hematologic disease	Partial deep dermal and full thickness burns	full thickness[tw] (deep partial[tw] OR deep dermal[tw]) (burn[ti] OR burns) (humans OR patients)	0
704	1-5 / 10 000	Rare skin disease	Pemphigus vulgaris	pemphigus[MH] OR Pemphigus vulgaris[Ti] OR Pemphigus vegetans[ti]	0
716	1-5 / 10 000	Rare inborn errors of metabolism	Phenylketonuria	phenylketonuria[majr]	0
66627	1-5 / 10 000	Rare systemic or rheumatologic disease	Pigmented villonodular synovitis	Pigmented villonodular synovitis[Title/Abstract]	0
439167	1-5 / 10 000	Rare cardiac disease	Placental insufficiency	Placental insufficiency[Title/Abstract]	2
449266	1-5 / 10 000	Rare respiratory disease	Pleural empyema	Pleural empyema[Title/Abstract]	0
90066	1-5 / 10 000	Rare respiratory disease	Pneumonia caused by Pseudomonas aeruginosa infection	(Pneumonia[ti] OR pneumonia[mh]) ((11[tiab] Epitopes) OR O11 OR Oii OR O antigen) aeruginosa	0
217067	1-5 / 10 000	Rare gastroenterologic disease	Pouchitis	Pouchitis[Title/Abstract]	0
275555	1-5 / 10 000	Rare gynecologic or obstetric disease	Preeclampsia	Preeclampsia[Title/Abstract]	6
186	1-5 / 10 000	Rare hepatic disease	Primary biliary cholangitis	Primary biliary cirrhosis[Ti] OR ("liver cirrhosis, biliary"[MeSH Major Topic] AND primary[tw])	1
54370	1-5 / 10 000	Rare renal disease	Primary membranoproliferative glomerulonephritis	Membranoproliferative glomerulonephritis[ti] OR Glomerulonephritis, Membranoproliferative[majr]	0
289390	1-5 / 10 000	Rare systemic or rheumatologic disease	Primary Sjögren* syndrome	primary Sjögren* syndrome[Title/Abstract]	4
261197	1-5 / 10 000	Rare developmental defect during embryogenesis	Proximal 16p11.2 microdeletion syndrome	Proximal 16p11.2 microdeletion syndrome[Title/Abstract]	0
60039	1-5 / 10 000	Rare neurologic disease	Pudendal neuralgia	Pudendal neuralgia[Title/Abstract]	0
217080	1-5 / 10 000	Rare respiratory disease	Pulmonary fungal infections in patients deemed at risk	Pulmonary fungal infections in patients deemed at risk[Title/Abstract]	0
461	1-5 / 10 000	Rare skin disease	Recessive X-linked ichthyosis	x-linked ichthyosis[Text Word] OR "ichthyosis, x-linked"[MeSH Terms]	0
64740	1-5 / 10 000	Rare gastroenterologic disease	Recurrent acute pancreatitis	Recurrent acute pancreatitis[Title/Abstract]	1
791	1-5 / 10 000	Rare ophthalmic disorder	Retinitis pigmentosa	retinitis pigmentosa[MeSH Terms] OR (Retinitis pigmentosa[Ti] NOT medline[sb])	2
90050	1-5 / 10 000	Rare ophthalmic disorder	Retinopathy of prematurity	retinopathy of prematurity[ti] OR retinopathy of prematurity[mh]	7
101016	1-5 / 10 000	Rare cardiac disease	Romano-Ward syndrome	Romano-Ward syndrome[Title/Abstract]	0
797	1-5 / 10 000	Rare systemic or rheumatologic disease	Sarcoidosis	sarcoidosis[MeSH Terms] OR (Sarcoidosis[Ti] NOT medline[sb])	4
90080	1-5 / 10 000	Rare ophthalmic disorder	Scarring in glaucoma filtration surgical procedures	(wound healing OR scar OR Scarring) (glaucoma filtration[tw] OR (glaucoma Filtering Surgery)) (humans OR patients OR clinical)	0
90051	1-5 / 10 000	Rare systemic or rheumatologic disease	Sepsis in premature infants	Late onset sepsis[tw] premature infants OR (Infant, Premature, Diseases[majr:noexp] sepsis[majr:noexp] late onset[tw])	0
232	1-5 / 10 000	Rare hematologic disease	Sickle cell anemia	anemia, sickle cell[MH] OR ((sickle cell anemia[TW] OR sickle cell anaemia[TW]) NOT medline[sb])	6
97230	1-5 / 10 000	Rare skin disease	Solar urticaria	Solar urticaria[Title/Abstract]	0
90058	1-5 / 10 000	Rare neurologic disease	Spinal cord injury	(trauma[tiab] OR Traumatic*) (spinal cord injury[ti] OR spinal cord injuries[majr]) humans	1
827	1-5 / 10 000	Rare ophthalmic disorder	Stargardt disease	Stargardt[tw] AND ("disease"[MeSH Terms] OR disease[Text Word] OR "syndrome"[MeSH Terms] OR syndrome[Text Word])	0
273	1-5 / 10 000	Rare neurologic disease	Steinert myotonic dystrophy	myotonic dystrophy[MeSH Terms] OR myotonic dystrophy[Ti] OR myotonic dystrophies[ti] OR steinert syndrome[Ti]	1
137599	1-5 / 10 000	Rare ophthalmic disorder	Stromal keratitis	Stromal keratitis[Title/Abstract]	0
3193	1-5 / 10 000	Rare developmental defect during embryogenesis	Supravalvular aortic stenosis	aortic stenosis, supravalvular NOT (williams syndrome[mh] OR Williams Synd*[tw])	0
93402	1-5 / 10 000	Rare developmental defect during embryogenesis	Syndactyly type 1	Syndactyly type 1[Title/Abstract]	0
536	1-5 / 10 000	Rare systemic or rheumatologic disease	Systemic lupus erythematosus	Systemic lupus erythematosus[Title/Abstract]	20
90291	1-5 / 10 000	Rare systemic or rheumatologic disease	Systemic sclerosis	Systemic sclerosis[Title/Abstract]	9
3303	1-5 / 10 000	Rare developmental defect during embryogenesis	Tetralogy of Fallot	tetralogy of fallot[MeSH Terms] OR Tetralogy of Fallot[Ti] OR Fallot's Tetralogy[ti]	1
54057	1-5 / 10 000	Rare hematologic disease	Thrombotic thrombocytopenic purpura	Thrombotic thrombocytopenic purpura	0
95712	1-5 / 10 000	Rare endocrine disease	Thyroid ectopia	Thyroid ectopia[Title/Abstract]	0
95719	1-5 / 10 000	Rare endocrine disease	Thyroid hemiagenesis	Thyroid hemiagenesis[Title/Abstract]	0
3375	1-5 / 10 000	Rare developmental defect during embryogenesis	Trisomy X	Trisomy x[ti] OR 47xxx[ti] OR triple x[ti] OR 48XXXX[ti] OR Triplo X[ti]	0
881	1-5 / 10 000	Rare developmental defect during embryogenesis	Turner syndrome	turner syndrome[MeSH Terms] OR (Turner Syndrome[Ti] NOT medline[sb])	0
94059	1-5 / 10 000	Rare hematologic disease	Uremic pruritus	Uremic pruritus[tw]	0
70476	1-5 / 10 000	Rare ophthalmic disorder	Vernal keratoconjunctivitis	Vernal keratoconjunctivitis[ti] OR Spring catarrh[ti]	0
903	1-5 / 10 000	Rare hematologic disease	Von Willebrand disease	von willebrand disease[majr] OR ((willebrand disease[tw] OR willebrand's disease[tw]) NOT medline[sb])	0
330001	1-5 / 10 000	Rare systemic or rheumatologic disease	Wild type ATTR amyloidosis	Wild type ATTR amyloidosis[Title/Abstract]	0
2828	1-5 / 10 000	Rare neurologic disease	Young-onset Parkinson disease	("parkinson disease"[MH] OR (Parkinson disease[TW] NOT medline[sb])) AND genetic[tw]	11
137596	1-5 / 10 000	Rare ophthalmic disorder	Neurotrophic keratopathy	"Neurotrophic keratopathy"	0
275864	1-9 / 100 000	Rare neurologic disease	Behavioral variant of frontotemporal dementia	Behavioral variant of frontotemporal dementia[Title/Abstract]	1
6	1-9 / 100 000	Rare inborn errors of metabolism	3-methylcrotonyl-Co A carboxylase deficiency	3-methylcrotonyl-Co-A carboxylase deficiency[Title/Abstract]	0
243	1-9 / 100 000	Rare developmental defect during embryogenesis	46,XX gonadal dysgenesis	gonadal dysgenesis,46, XX[mh] OR (gonadal dysgenesis[tw] AND (XX[ti] OR hypergonadotrop*[ti]))	0
393	1-9 / 100 000	Rare developmental defect during embryogenesis	46,XX testicular disorder of sex development	((XX[ti] (male[ti] OR males[ti])) OR "XX males") (humans OR patients)	0
96263	1-9 / 100 000	Rare developmental defect during embryogenesis	48,XXXY syndrome	48-XXXY syndrome[Title/Abstract]	0
96092	1-9 / 100 000	Rare developmental defect during embryogenesis	8p inverted duplication/deletion syndrome	(inv dup[ti] OR (duplicat*[ti] (inverted[ti] OR inversion[ti]))) (8p*[ti] OR (short arm[ti] chromosome 8))	0
251076	1-9 / 100 000	Rare developmental defect during embryogenesis	8p23.1 duplication syndrome	8p23.1 duplication syndrome[Title/Abstract]	0
926	1-9 / 100 000	Rare inborn errors of metabolism	Acatalasemia	acatalasemia[ti] OR acatalasaemia[ti] OR acatalasia[mh]	0
15	1-9 / 100 000	Rare bone disease	Achondroplasia	Achondroplasia[MeSH Major Topic] AND "humans"[MeSH Terms]	0
49382	1-9 / 100 000	Rare ophthalmic disorder	Achromatopsia	Achromatopsia complete (congenital OR inherited)	0
79086	1-9 / 100 000	Rare endocrine disease	Acquired generalized lipodystrophy	acquired generalized lipodystrophy OR "Lawrence syndrome" OR (Acquired[ti] generalized[ti] lipoatrophy[ti])	0
98916	1-9 / 100 000	Rare neurologic disease	Acute inflammatory demyelinating polyradiculoneuropathy	Acute inflammatory demyelinating polyradiculoneuropathy[Title/Abstract]	0
79126	1-9 / 100 000	Rare respiratory disease	Acute interstitial pneumonia	Acute interstitial pneumonia*[tw] OR (Lung Diseases, Interstitial[mh:noexp] Acute Disease) OR Hamman Rich[tw]	0
976	1-9 / 100 000	Rare renal disease	Adenine phosphoribosyltransferase deficiency	adenine phosphoribosyltransferase/df[majr]	0
829	1-9 / 100 000	Rare systemic or rheumatologic disease	Adult-onset Still disease	adult onset still's disease[tw] OR still's disease, adult onset[mh]	0
53	1-9 / 100 000	Rare bone disease	Albers-Schönberg osteopetrosis	Albers[title/abstract] AND ("Osteopetrosis"[MeSH Terms] OR osteopetrosis[title/Abstract])	0
63	1-9 / 100 000	Rare renal disease	Alport syndrome	Alport syndrome[tiab] OR (Nephritis, Hereditary (Hearing Loss))	0
88661	1-9 / 100 000	Rare odontologic disease	Amelogenesis imperfecta	(Amelogenesis imperfecta[ti] OR Amelogenesis imperfecta[majr]) NOT (renal disease)	0
803	1-9 / 100 000	Rare neurologic disease	Amyotrophic lateral sclerosis	Amyotrophic lateral sclerosis[TI] OR "Amyotrophic lateral sclerosis"[MH]	23
72	1-9 / 100 000	Rare neurologic disease	Angelman syndrome	Angelman syndrome[TI] OR "angelman syndrome"[MeSH Terms]	0
81	1-9 / 100 000	Rare neurologic disease	Antisynthetase syndrome	Antisynthetase syndrome*[tw] OR Antisynthetase autoantibod*[tw] OR (Amino Acyl-tRNA Synthetases[mh] Autoantibodies)	0
87	1-9 / 100 000	Rare developmental defect during embryogenesis	Apert syndrome	(apert[ti] OR apert s[ti]) OR ((apert synd*[tw] OR apert s[tw]) Acrocephalosyndactylia)	0
23	1-9 / 100 000	Rare inborn errors of metabolism	Argininosuccinic aciduria	Argininosuccinate Lyase deficiency	0
95713	1-9 / 100 000	Rare endocrine disease	Athyreosis	Athyreosis[Title/Abstract]	0
90033	1-9 / 100 000	Rare hematologic disease	Autoimmune hemolytic anemia, warm type	(anemia[ti] OR anemia[mh]) hemolytic (warm type[tw])	0
2314	1-9 / 100 000	Rare immune disease	Autosomal dominant hyper-IgE syndrome	job's syndrome[MH] OR Job syndrome[Ti]	0
98673	1-9 / 100 000	Rare ophthalmic disorder	Autosomal dominant optic atrophy classic form	Autosomal dominant optic atrophy classic form[Title/Abstract]	0
267	1-9 / 100 000	Rare neurologic disease	Autosomal recessive limb-girdle muscular dystrophy type 2 A	Autosomal recessive limb-girdle muscular dystrophy type-2-A[Title/Abstract]	0
34515	1-9 / 100 000	Rare neurologic disease	Autosomal recessive limb-girdle muscular dystrophy type 2I	(muscular dystroph*[Tw] OR muscular dystrophies[MH]) (2i[tw] OR LGMD2i[tw])	0
98895	1-9 / 100 000	Rare neurologic disease	Becker muscular dystrophy	Becker muscular dystrophy[Title/Abstract]	1
117	1-9 / 100 000	Rare systemic or rheumatologic disease	Behçet disease	behcet syndrome[MeSH Terms] OR Behcet Syndrome[Text Word] OR (Behcet Syndrome[TIAB] NOT Medline[SB]) OR Behcet disease[TW]	1
1243	1-9 / 100 000	Rare ophthalmic disorder	Best vitelliform macular dystrophy	Best vitelliform macular dystrophy[Title/Abstract]	0
79241	1-9 / 100 000	Rare inborn errors of metabolism	Biotinidase deficiency	Biotinidase deficiency[Title/Abstract]	0
126	1-9 / 100 000	Rare developmental defect during embryogenesis	Blepharophimosis-epicanthus inversus-ptosis syndrome	blepharophimosis[mh] AND blepharoptosis[mh] AND epicanthus[tw]	0
16	1-9 / 100 000	Rare ophthalmic disorder	Blue cone monochromatism	Blue cone monochromatism[Title/Abstract]	0
131	1-9 / 100 000	Rare hepatic disease	Budd-Chiari syndrome	hepatic vein thrombosis[tiab] OR hepatic vein thrombosis[mh] OR budd-chiari syndrome[tiab]	0
132	1-9 / 100 000	Rare inborn errors of metabolism	Butyrylcholinesterase deficiency	butyrylcholinesterase/df[majr]	0
136	1-9 / 100 000	Rare neurologic disease	C AD ASIL	cadasil[MeSH Terms] OR CADASIL[Text Word]	1
280062	1-9 / 100 000	Rare systemic or rheumatologic disease	Calciphylaxis	Calciphylaxis[Title/Abstract]	1
195	1-9 / 100 000	Rare developmental defect during embryogenesis	Cat-eye syndrome	(cat eye[ti] OR cat's eye[ti]) syndrome OR (anal atresia[ti] AND (coloboma[ti] OR eye anomalies[ti]))	0
3027	1-9 / 100 000	Rare developmental defect during embryogenesis	Caudal regression sequence	(sacral agenesis[ti] OR Caudal regression[tw]) AND (sequence[ti] OR syndrome[ti] OR anomal*[ti] OR Spinal Dysraphism)	0
75377	1-9 / 100 000	Rare ophthalmic disorder	Central areolar choroidal dystrophy	Choroidal dystrophy central areolar	0
178029	1-9 / 100 000	Rare endocrine disease	Central diabetes insipidus	Central diabetes insipidus[Title/Abstract]	0
46724	1-9 / 100 000	Rare developmental defect during embryogenesis	Cerebral arteriovenous malformation	(Cerebral[ti] OR brain[ti]) arteriovenous malformation*[ti] OR Intracranial Arteriovenous Malformations	4
909	1-9 / 100 000	Rare inborn errors of metabolism	Cerebrotendinous xanthomatosis	Cerebrotendinous Xanthomatosis OR Van Bogaert Scherer Epstein[tw]	0
101082	1-9 / 100 000	Rare neurologic disease	Charcot-Marie-Tooth disease type 1 B	Charcot-Marie-Tooth disease type 1 B	0
138	1-9 / 100 000	Rare developmental defect during embryogenesis	CHARGE syndrome	charge Syndrome [Title/Abstract]	1
168782	1-9 / 100 000	Rare neurologic disease	Childhood disintegrative disorder	Childhood disintegrative disorder[Title/Abstract]	0
137914	1-9 / 100 000	Rare developmental defect during embryogenesis	Choanal atresia	Choanal atresia [Title/Abstract]	0
180	1-9 / 100 000	Rare ophthalmic disorder	Choroideremia	choroideremia[mh] OR Choroideremia[ti]	2
396	1-9 / 100 000	Rare neurologic disease	Chronic hiccup	(Chronic[ti] OR persist*[ti] OR intract*[ti] OR Long lasting[ti]) hiccup*[ti] OR (chronic disease[mh] hiccup[majr])	0
2932	1-9 / 100 000	Rare neurologic disease	Chronic inflammatory demyelinating polyneuropathy	Chronic inflammatory demyelinating polyneuropathy	0
70591	1-9 / 100 000	Rare respiratory disease	Chronic thromboembolic pulmonary hypertension	Chronic thromboembolic pulmonary hypertension[Title/Abstract]	0
247525	1-9 / 100 000	Rare inborn errors of metabolism	Citrullinemia type I	Citrullinemia type-I[Title/Abstract]	0
90794	1-9 / 100 000	Rare developmental defect during embryogenesis	Classic congenital adrenal hyperplasia due to 21-hydroxylase deficiency	Classic congenital adrenal hyperplasia due to 21-hydroxylase deficiency[Title/Abstract]	0
394	1-9 / 100 000	Rare inborn errors of metabolism	Classic homocystinuria	homocystinuria[MeSH Terms] OR (Homocystinuria[Text Word] NOT medline[sb])	0
287	1-9 / 100 000	Rare systemic or rheumatologic disease	Classical Ehlers-Danlos syndrome	(ehlers danlos syndrome[mh] OR Ehlers Danlos syndrome[tw]) AND (classic OR type I[TW] OR type II[TW]) )	0
192	1-9 / 100 000	Rare developmental defect during embryogenesis	Coffin-Lowry syndrome	coffin-lowry syndrome[tw]	0
306644	1-9 / 100 000	Rare disorder potentially indicated for transplant or complication after transplantation	Complication after organ transplantation	Complication after organ transplantation[Title/Abstract]	0
1872	1-9 / 100 000	Rare ophthalmic disorder	Cone rod dystrophy	cone rod[ti] dystroph*[ti]	0
98976	1-9 / 100 000	Rare ophthalmic disorder	Congenital glaucoma	Congenital glaucoma[Title/Abstract]	0
95715	1-9 / 100 000	Rare endocrine disease	Congenital hypothyroidism due to transplacental passage of TSH-binding inhibitory antibodies	Congenital hypothyroidism due to transplacental passage of TSH-binding inhibitory antibodies	0
1928	1-9 / 100 000	Rare developmental defect during embryogenesis	Congenital lobar emphysema	Congenital lobar emphysema OR Pulmonary Emphysema/cn[majr]	0
199	1-9 / 100 000	Rare developmental defect during embryogenesis	Cornelia de Lange syndrome	("de lange syndrome"[TIAB] NOT Medline[SB]) OR "de lange syndrome"[MeSH Terms] OR Cornelia de Lange syndrome[Text Word]	0
205	1-9 / 100 000	Rare hepatic disease	Crigler-Najjar syndrome	("crigler-najjar syndrome"[Tw] NOT Medline[SB]) OR "crigler-najjar syndrome"[MH]	0
91138	1-9 / 100 000	Rare systemic or rheumatologic disease	Cryoglobulinemic vasculitis	(cryoglobulin*[ti] OR cryoglobulinemia[mh]) NOT (type I cryoglobulin*[tw])	0
1552	1-9 / 100 000	Rare developmental defect during embryogenesis	Currarino syndrome	Currarino syndrome[Title/Abstract]	0
889	1-9 / 100 000	Rare systemic or rheumatologic disease	Cutaneous small vessel vasculitis	cutaneous vasculitis[ti] OR leukocytoclastic vasculitis[ti] OR "vasculitis, allergic cutaneous"[MeSH Terms]	0
212	1-9 / 100 000	Rare inborn errors of metabolism	Cystathioninuria	Cystathioninuria[ti] OR ((Cystathionine/urine OR Cystathionine gamma-Lyase) Amino Acid Metabolism, Inborn Errors)	0
586	1-9 / 100 000	Rare respiratory disease	Cystic fibrosis	cystic fibrosis[MeSH Terms] OR ((Cystic fibrosis[Text Word] OR mucoviscidosis[TW]) NOT medline[SB])	13
213	1-9 / 100 000	Rare inborn errors of metabolism	Cystinosis	cystinosis[majr]	0
218	1-9 / 100 000	Rare skin disease	Darier disease	("keratosis follicularis"[TIAB] NOT Medline[SB]) OR "keratosis follicularis"[MeSH Terms] OR "Darier disease"[Text Word]	0
221	1-9 / 100 000	Rare systemic or rheumatologic disease	Dermatomyositis	dermatomyositis[MeSH Terms] OR ((inflammatory myopathies[TIAB] OR Dermatomyositis[TIAB]) NOT medline[SB])	3
628	1-9 / 100 000	Rare bone disease	Diastrophic dwarfism	Diastrophic dwarfism[ti] OR Diastrophic dysplasia[ti]	0
90060	1-9 / 100 000	Rare respiratory disease	Diffuse alveolar hemorrhage	(alveolar haemorrhage[tw] OR alveolar hemorrhage[tw]) diffuse alveolar[tw]	0
98896	1-9 / 100 000	Rare neurologic disease	Duchenne muscular dystrophy	Duchenne muscular dystrophy[Title/Abstract]	9
1203	1-9 / 100 000	Rare developmental defect during embryogenesis	Duodenal atresia	Duodenal atresia[Title/Abstract]	0
1020	1-9 / 100 000	Rare neurologic disease	Early-onset autosomal dominant Alzheimer disease	Early-onset autosomal dominant Alzheimer disease	0
1177	1-9 / 100 000	Rare neurologic disease	Early-onset cerebellar ataxia with retained tendon reflexes	((cerebellar ataxia OR Spinocerebellar Degenerations) AND retained tendon reflex*[tw] NOT Friedreich Ataxia[mh]) OR eoca[tw]	0
1880	1-9 / 100 000	Rare developmental defect during embryogenesis	Ebstein malformation	ebstein's anomaly[ti] OR Ebstein anomaly[ti] OR ebstein's anomaly[mh]	0
1896	1-9 / 100 000	Rare developmental defect during embryogenesis	EEC syndrome	EEC syndrome[tw] OR (Ectrodactyly ectodermal dysplasia cleft* syndrome)	0
60015	1-9 / 100 000	Rare bone disease	Enlarged parietal foramina	Enlarged parietal foramina[Title/Abstract]	0
85438	1-9 / 100 000	Rare systemic or rheumatologic disease	Enthesitis-related juvenile idiopathic arthritis	enthesitis related[tw] arthritis	1
183	1-9 / 100 000	Rare systemic or rheumatologic disease	Eosinophilic granulomatosis with polyangiitis	churg strauss syndrome[mh] OR Churg Strauss Syndrome[ti]	0
269	1-9 / 100 000	Rare neurologic disease	Facioscapulohumeral dystrophy	muscular dystrophy, facioscapulohumeral[MeSH Terms] OR Facioscapulohumeral muscular dystrophy[Text Word]	2
75249	1-9 / 100 000	Rare cardiac disease	Familial isolated restrictive cardiomyopathy	Restrictive cardiomyopathy[ti] OR Restrictive cardiomyopathies[ti] OR Cardiomyopathy, Restrictive[mh]	2
95716	1-9 / 100 000	Rare endocrine disease	Familial thyroid dyshormonogenesis	Familial thyroid dyshormonogenesis[Title/Abstract]	0
163703	1-9 / 100 000	Rare neurologic disease	Febrile infection-related epilepsy syndrome	Febrile infection-related epilepsy syndrome[Title/Abstract]	0
2019	1-9 / 100 000	Rare developmental defect during embryogenesis	Femur-fibula-ulna complex	Femur-fibula-ulna complex[Title/Abstract]	0
93323	1-9 / 100 000	Rare developmental defect during embryogenesis	Fibular hemimelia	Fibular hemimelia[Title/Abstract]	0
93256	1-9 / 100 000	Rare neurologic disease	Fragile X-associated tremor/ataxia syndrome	Fragile X-associated tremor OR ataxia syndrome[Title/Abstract]	1
95	1-9 / 100 000	Rare neurologic disease	Friedreich ataxia	friedreich ataxia[MeSH Terms] OR Friedreich ataxia[Text Word]	2
355	1-9 / 100 000	Rare inborn errors of metabolism	Gaucher disease	gaucher disease[MeSH Terms] OR Gaucher Disease[Tiab]	1
358	1-9 / 100 000	Rare renal disease	Gitelman syndrome	Gitelman syndrome[tw] OR Gitelman's syndrome[tw]	0
365	1-9 / 100 000	Rare inborn errors of metabolism	Glycogen storage disease due to acid maltase deficiency	glycogen storage disease type ii[mh] OR Glycogen Storage Disease Type II[tw] OR Glycogen Storage Disease Type IIa[tw]	0
374	1-9 / 100 000	Rare developmental defect during embryogenesis	Goldenhar syndrome	goldenhar syndrome[MeSH Terms] OR Goldenhar syndrome[Text Word] OR Oculoauriculovertebral[tiab]	0
39812	1-9 / 100 000	Rare immune disease	Graft versus host disease	Graft versus host disease[Title/Abstract]	6
900	1-9 / 100 000	Rare systemic or rheumatologic disease	Granulomatosis with polyangiitis	wegener's granulomatosis[mh] OR wegener's granulomat*[ti] OR wegener granulomat*[ti]	0
2116	1-9 / 100 000	Rare inborn errors of metabolism	Hartnup disease	hartnup disease[Ti] OR Hartnup disorder[ti] OR Hartnup syndrome[Ti] OR "hartnup disease"[MH]	0
766	1-9 / 100 000	Rare hematologic disease	Hemolytic anemia due to red cell pyruvate kinase deficiency	pyruvate kinase/df[majr]	0
98878	1-9 / 100 000	Rare hematologic disease	Hemophilia A	Hemophilia-A[Title/Abstract]	1
98879	1-9 / 100 000	Rare hematologic disease	Hemophilia B	Hemophilia-B[Title/Abstract]	0
90073	1-9 / 100 000	Rare hepatic disease	Hepatitis B reinfection following liver transplantation	hepatitis b reinfection liver transplantation	0
469	1-9 / 100 000	Rare inborn errors of metabolism	Hereditary fructose intolerance	fructose intolerance[MeSH Terms] OR fructose intolerance[Text Word]	0
640	1-9 / 100 000	Rare neurologic disease	Hereditary neuropathy with liability to pressure palsies	Neuropathy[tw] hereditary[tw] pressure palsies[tw]	0
189	1-9 / 100 000	Rare developmental defect during embryogenesis	Hidrotic ectodermal dysplasia	(ectodermal dysplasia[Ti] OR ectodermal dysplasia[MH]) AND (hydrotic[tw] OR hidrotic[tw]) OR Clouston syndrome[TW]	0
2157	1-9 / 100 000	Rare inborn errors of metabolism	Histidinemia	(Histidinemia[ti] OR Histidine Ammonia Lyase deficiency) humans	0
399	1-9 / 100 000	Rare neurologic disease	Huntington disease	huntington's disease[majr]	10
429	1-9 / 100 000	Rare bone disease	Hypochondroplasia	("achondroplasia"[MeSH Major Topic] OR "osteochondrodysplasias"[MeSH Major Topic]) AND hypochondroplasia[tw]	0
238468	1-9 / 100 000	Rare developmental defect during embryogenesis	Hypohidrotic ectodermal dysplasia	Hypohidrotic ectodermal dysplasia[Title/Abstract]	0
681	1-9 / 100 000	Rare neurologic disease	Hypokalemic periodic paralysis	paralysis, familial periodic[majr] AND hypokalemia[mh]	0
930	1-9 / 100 000	Rare gastroenterologic disease	Idiopathic achalasia	esophageal achalasia[majr] OR (esophag*[ti] achalasia[ti])	0
422	1-9 / 100 000	Rare respiratory disease	Idiopathic/heritable pulmonary arterial hypertension	hypertension,pulmonary[majr] AND primary pulmonary hypertension[tw]	0
49041	1-9 / 100 000	Rare abdominal surgical disease	IgG4-related retroperitoneal fibrosis	retroperitoneal fibrosis[majr] OR Retroperitoneal fibrosis[ti]	0
238621	1-9 / 100 000	Rare gastroenterologic disease	Ileal pouch anal anastomosis related faecal incontinence	Ileal pouch anal anastomosis related faecal incontinence[Title/Abstract]	0
42062	1-9 / 100 000	Rare inborn errors of metabolism	Iminoglycinuria	(iminoglycinuria OR iminoaciduria)[Title/Abstract]	0
761	1-9 / 100 000	Rare systemic or rheumatologic disease	Immunoglobulin A vasculitis	henoch schonlein purpura[ti] OR rheumatoid purpura[ti] OR purpura, schoenlein henoch[mh]	0
45453	1-9 / 100 000	Rare cardiac disease	Incessant infant ventricular tachycardia	Incessant infant ventricular tachycardia	0
1478	1-9 / 100 000	Rare developmental defect during embryogenesis	Interatrial communication	heart septal defects, atrial[majr] OR Atrial septal defect*[ti] OR atrial heart septal defect*[ti]	0
250923	1-9 / 100 000	Rare developmental defect during embryogenesis	Isolated aniridia	Isolated aniridia[Title/Abstract]	0
30391	1-9 / 100 000	Rare developmental defect during embryogenesis	Isolated biliary atresia	biliary atresia[majr] OR biliary atresia[ti]	1
217	1-9 / 100 000	Rare developmental defect during embryogenesis	Isolated Dandy-Walker malformation	Dandy walker malformation[ti] OR Dandy walker syndrome[ti] OR Dandy walker syndrome[mh]	0
2345	1-9 / 100 000	Rare developmental defect during embryogenesis	Isolated Klippel-Feil syndrome	klippel-feil[ti] OR klippel-feil syndrome[mh]	0
718	1-9 / 100 000	Rare developmental defect during embryogenesis	Isolated Pierre Robin syndrome	pierre robin syndrome[MH] OR Pierre Robin syndrome[Ti]	0
2924	1-9 / 100 000	Rare hepatic disease	Isolated polycystic liver disease	Isolated polycystic liver disease[Title/Abstract]	0
2440	1-9 / 100 000	Rare developmental defect during embryogenesis	Isolated split hand-split foot malformation	Split[ti] hand[ti] foot[ti] OR (Split hand[tw] foot malformation[tw])	0
33	1-9 / 100 000	Rare inborn errors of metabolism	Isovaleric acidemia	isovaleric acidemia[tw]	0
475	1-9 / 100 000	Rare developmental defect during embryogenesis	Joubert syndrome	joubert boltshauser[tw] OR joubert synd*[tw] OR (cerebell*[ti] vermis[ti] agenesis[ti])	0
1941	1-9 / 100 000	Rare neurologic disease	Juvenile absence epilepsy	absence epilepsy[Text Word] OR "epilepsy, absence"[MeSH Terms]	2
98977	1-9 / 100 000	Rare ophthalmic disorder	Juvenile glaucoma	Juvenile glaucoma[Title/Abstract]	0
2322	1-9 / 100 000	Rare developmental defect during embryogenesis	Kabuki syndrome	Kabuki[All Fields] AND ("syndrome"[MeSH Terms] OR syndrome[Text Word])	1
478	1-9 / 100 000	Rare endocrine disease	Kallmann syndrome	kallmann syndrome[MeSH Terms] OR (Kallmann syndrome[Text Word] NOT medline[sb])	0
480	1-9 / 100 000	Rare inborn errors of metabolism	Kearns-Sayre syndrome	kearns sayer syndrome OR Kearns Sayre syndrome[tw]	0
481	1-9 / 100 000	Rare neurologic disease	Kennedy disease	Kennedy disease[Tw] OR "spinal muscular atrophy"[Text Word] OR "muscular atrophy, spinal"[MeSH Terms]	4
487	1-9 / 100 000	Rare inborn errors of metabolism	Krabbe disease	globoid cell leukodystrophy[Text Word] OR Krabbe disease[Text Word] OR "leukodystrophy, globoid cell"[MeSH Terms]	0
65	1-9 / 100 000	Rare ophthalmic disorder	Leber congenital amaurosis	(optic atrophy, hereditary[majr] OR blindness[majr]) AND leber[tw] AND amaurosis[tw]	0
104	1-9 / 100 000	Rare ophthalmic disorder	Leber hereditary optic neuropathy	optic atrophy, hereditary, leber[mh] OR (optic atrophies, hereditary[mh] (leber OR lebers OR leber s[tw]))	0
77243	1-9 / 100 000	Rare skin disease	Lipedema	Lipoedema [Title/Abstract]	0
90289	1-9 / 100 000	Rare skin disease	Localized scleroderma	Localized scleroderma[Title/Abstract]	0
5	1-9 / 100 000	Rare inborn errors of metabolism	Long chain 3-hydroxyacyl-Co A dehydrogenase deficiency	3-hydroxyacyl coa dehydrogenases/df[MAJR:noexp]	0
140949	1-9 / 100 000	Rare urogenital disease	Low-flow priapism	Low-flow priapism[Title/Abstract]	0
275761	1-9 / 100 000	Rare inborn errors of metabolism	Lysosomal acid lipase deficiency	Lysosomal acid lipase deficiency[Title/Abstract]	0
98969	1-9 / 100 000	Rare ophthalmic disorder	Macular corneal dystrophy	Macular corneal dystrophy[Title/Abstract]	0
87503	1-9 / 100 000	Rare skin disease	Mal de Meleda	MELEDA DISEASE[tw] OR MAL DE MELEDA[tw] OR KERATOSIS PALMOPLANTARIS SIEMENS	0
70588	1-9 / 100 000	Rare respiratory disease	Meconium aspiration syndrome	Meconium aspiration syndrome[Title/Abstract]	0
42	1-9 / 100 000	Rare inborn errors of metabolism	Medium chain acyl-CoA dehydrogenase deficiency	Acyl CoA Dehydrogenase/df OR MCAD deficiency[Tw] OR (medium CHAIN[TW] ACYL CoA Dehydrogenase deficiency[Tw])) humans v)	0
33475	1-9 / 100 000	Rare infectious disease	Meningococcal meningitis	Meningococcal meningitis[Title/Abstract]	0
280200	1-9 / 100 000	Rare developmental defect during embryogenesis	Microform holoprosencephaly	Microform holoprosencephaly[Title/Abstract]	0
727	1-9 / 100 000	Rare systemic or rheumatologic disease	Microscopic polyangiitis	microscopic polyangiitis[tw] OR microscopic angiitis[tw] )	0
809	1-9 / 100 000	Rare systemic or rheumatologic disease	Mixed connective tissue disease	(("mixed connective tissue disease"[Tw] OR Sharp syndrome[Tw]) NOT Medline[SB]) OR "mixed connective tissue disease"[MH]	0
1598	1-9 / 100 000	Rare developmental defect during embryogenesis	Monosomy 18p	(deletion[ti] OR monosomy OR loss[ti]) 18p[ti] OR 18p- syndrome[ti] OR (deletion[ti] chromosome 18[ti] "short arm")	0
641	1-9 / 100 000	Rare neurologic disease	Multifocal motor neuropathy	Multifocal conduction block (motor neuropathy[ti])	0
2398	1-9 / 100 000	Rare skin disease	Multiple symmetric lipomatosis	(multiple OR familial OR benign) symmetric lipomatosis OR Lipomatosis, Multiple Symmetrical	0
102	1-9 / 100 000	Rare neurologic disease	Multiple system atrophy	Multiple System Atrophy[ti] OR Multiple System Atrophy[mh:noexp]	5
589	1-9 / 100 000	Rare neurologic disease	Myasthenia gravis	myasthenia gravis[MH:noexp] OR Myasthenia gravis[Ti]	0
644	1-9 / 100 000	Rare neurologic disease	N ARP syndrome	NARP syndr*[ti] OR (neurogeni*[tw] OR muscular atrop*[all] OR muscular weakn*[tw]) ataxia[all] retinitis pigment*[all]	0
2614	1-9 / 100 000	Rare developmental defect during embryogenesis	Nail-patella syndrome	("nail-patella syndrome"[Tw] NOT Medline[SB]) OR "nail-patella syndrome"[MeSH Terms]	0
137577	1-9 / 100 000	Rare neurologic disease	Neonatal hypoxic and ischemic brain injury	Neonatal hypoxic and ischemic brain injury[Title/Abstract]	0
655	1-9 / 100 000	Rare renal disease	Nephronophthisis	kidney, cystic[mh] (nephronophthisis OR medullary cystic kidney[tw]) NOT dominant	0
71211	1-9 / 100 000	Rare neurologic disease	Neuromyelitis optica	Neuromyelitis optica[Title/Abstract]	0
646	1-9 / 100 000	Rare inborn errors of metabolism	Niemann-Pick disease type C	npc1*[ti] OR npc2*[ti] OR niemann pick C*[tw] OR niemann pick d[tw] OR (niemann pick[ti] (type d*[tw] OR type c*[tw]))	1
48372	1-9 / 100 000	Rare hepatic disease	Nodular regenerative hyperplasia of the liver	Nodular regenerative hyperplasia[ti]	0
2337	1-9 / 100 000	Rare skin disease	Non-epidermolytic palmoplantar keratoderma	(Keratoderma OR keratosis) (Bothni* OR norrbotten dominant)	0
352731	1-9 / 100 000	Rare skin disease	Oculocutaneous albinism type 1	Oculocutaneous albinism type-1[Title/Abstract]	0
79432	1-9 / 100 000	Rare skin disease	Oculocutaneous albinism type 2	Oculocutaneous albinism type-2 [Title/Abstract]	0
79435	1-9 / 100 000	Rare skin disease	Oculocutaneous albinism type 4	Oculocutaneous albinism type 4[Title/Abstract]	0
270	1-9 / 100 000	Rare neurologic disease	Oculopharyngeal muscular dystrophy	muscular dystrophy[majr] AND oculopharyngeal[tw]	0
391655	1-9 / 100 000	Rare immune disease	Off-periods in Parkinson disease not responding to oral treatment	Off-periods in Parkinson disease not responding to oral treatment	0
2745	1-9 / 100 000	Rare developmental defect during embryogenesis	Opitz G/ B B B syndrome	Opitz-G[Title/Abstract] OR B-B-B syndrome [Title/Abstract]	0
664	1-9 / 100 000	Rare inborn errors of metabolism	Ornithine transcarbamylase deficiency	ornithine carbamoyltransferase deficiency disease[mh] OR Ornithine carbamoyltransferase deficiency[ti]	0
157835	1-9 / 100 000	Rare neurologic disease	Paroxysmal hemicrania	Paroxysmal hemicrania[Title/Abstract]	0
447	1-9 / 100 000	Rare hematologic disease	Paroxysmal nocturnal hemoglobinuria	hemoglobinuria, paroxysmal[mh] OR Paroxysmal nocturnal hemoglobinuria[Ti] OR paroxysmal hemoglobinuria[ti]	0
705	1-9 / 100 000	Rare otorhinolaryngologic disease	Pendred syndrome	Pendred syndrome[tw] OR Pendred's syndrome[tw]	0
97927	1-9 / 100 000	Rare endocrine disease	Peripheral resistance to thyroid hormones	Orpha-Nummer existiert nicht mehr	0
2911	1-9 / 100 000	Rare developmental defect during embryogenesis	Poland syndrome	poland syndrome[Ti] OR Poland anomaly[Ti] OR "poland syndrome"[MH]	0
767	1-9 / 100 000	Rare systemic or rheumatologic disease	Polyarteritis nodosa	polyarteritis nodosa[Majr] OR Polyarteritis nodosa[ti]	0
732	1-9 / 100 000	Rare systemic or rheumatologic disease	Polymyositis	polymyositis[MeSH Terms] OR (Polymyositis[Ti] NOT medline[sb])	1
101330	1-9 / 100 000	Rare inborn errors of metabolism	Porphyria cutanea tarda	Porphyria cutanea tarda[Title/Abstract]	0
263352	1-9 / 100 000	Rare cardiac disease	Postcardiotomy right ventricular failure	Postcardiotomy right ventricular failure[Title/Abstract]	0
98973	1-9 / 100 000	Rare ophthalmic disorder	Posterior polymorphous corneal dystrophy	Posterior polymorphous corneal dystrophy[Title/Abstract]	0
93110	1-9 / 100 000	Rare developmental defect during embryogenesis	Posterior urethral valve	Posterior urethral valve*[tw] (urethra/ab OR Urogenital Abnormalities)	0
739	1-9 / 100 000	Rare developmental defect during embryogenesis	Prader-Willi syndrome	((snrpn[ti] OR "prader-willi syndrome"[Ti]) NOT Medline[SB]) OR "prader-willi syndrome"[MeSH Terms]	1
35689	1-9 / 100 000	Rare neurologic disease	Primary lateral sclerosis	(Primary lateral sclerosis[tw]	1
171	1-9 / 100 000	Rare hepatic disease	Primary sclerosing cholangitis	cholangitis, sclerosing[MH] OR Sclerosing cholangitis[Ti]	2
854	1-9 / 100 000	Rare hepatic disease	Primitive portal vein thrombosis	Primitive portal vein thrombosis[Title/Abstract]	0
100070	1-9 / 100 000	Rare neurologic disease	Progressive non-fluent aphasia	Progressive non-fluent aphasia[Title/Abstract]	0
683	1-9 / 100 000	Rare neurologic disease	Progressive supranuclear palsy	supranuclear palsy, progressive[mh] OR progressive supranuclear palsy[ti] OR Steele Richardson Olszewski[ti]	6
606	1-9 / 100 000	Rare neurologic disease	Proximal myotonic myopathy	Proximal myotonic myopathy[TW] OR promm[tw] OR Myotonic dystrophy type 2[tw]	0
70	1-9 / 100 000	Rare neurologic disease	Proximal spinal muscular atrophy	spinal muscular atrophies of childhood[mh] OR (proximal[tw] muscular atrophy, spinal)	0
750	1-9 / 100 000	Rare bone disease	Pseudoachondroplasia	Pseudoachondroplasia[ti] OR (osteochondrodysplasias[majr] Pseudoachondroplas*)	0
758	1-9 / 100 000	Rare systemic or rheumatologic disease	Pseudoxanthoma elasticum	pseudoxanthoma elasticum[mh] OR pseudoxanthoma elasticum[Ti]	0
85436	1-9 / 100 000	Rare systemic or rheumatologic disease	Psoriasis-related juvenile idiopathic arthritis	(arthritis, psoriatic[majr] OR Psoriatic arthritis[ti]) (juvenile OR childhood OR child)	0
93321	1-9 / 100 000	Rare developmental defect during embryogenesis	Radial hemimelia	Radial hemimelia[Title/Abstract]	0
29207	1-9 / 100 000	Rare systemic or rheumatologic disease	Reactive arthritis	arthritis, reactive[MH] OR Reactive arthritis[ti]	0
90052	1-9 / 100 000	Rare hepatic disease	Recurrent hepatitis C virus induced liver disease in liver transplant recipients	(Recurrent OR chronic) virus hepatitis-C Liver Transplantation/ae	0
60032	1-9 / 100 000	Rare respiratory disease	Recurrent respiratory papillomatosis	Recurrent respiratory papillomatosis[Title/Abstract]	1
778	1-9 / 100 000	Rare neurologic disease	Rett syndrome	rett syndrome[MH] OR (Rett syndrome[TW] NOT medline[sb])	3
85408	1-9 / 100 000	Rare systemic or rheumatologic disease	Rheumatoid factor-negative juvenile idiopathic arthritis	Polyarthritis[tiab] arthritis ("rheumatoid factor negative" OR "RF negative" OR "negative rheumatoid factor")	1
85435	1-9 / 100 000	Rare systemic or rheumatologic disease	Rheumatoid factor-positive polyarticular juvenile idiopathic arthritis	Polyarthritis[tiab] arthritis ("rheumatoid factor positive" OR "RF positive" OR "positive rheumatoid factor")	1
177	1-9 / 100 000	Rare bone disease	Rhizomelic chondrodysplasia punctata	rhizomelic chondrodysplasia punctata[Text Word] OR "chondrodysplasia punctata, rhizomelic"[MeSH Terms]	1
3129	1-9 / 100 000	Rare inborn errors of metabolism	Sarcosinemia	Sarcosinemia OR sarcosinaemia OR (sarcosine dehydrogenase[ti] AND (deficien*[ti] OR defect*[ti]))	0
331206	1-9 / 100 000	Rare immune disease	Severe combined immunodeficiency due to complete R AG1/2 deficiency	(Severe combined immunodeficiency due to complete R AG1/2 deficiency)[Title/Abstract]	0
819	1-9 / 100 000	Rare developmental defect during embryogenesis	Smith-Magenis syndrome	Smith-Magenis[tw] AND ("syndrome"[MeSH Terms] OR syndrome[Text Word])	0
99013	1-9 / 100 000	Rare neurologic disease	Spastic paraplegia type 7	Spastic paraplegia type 7[Title/Abstract]	0
98755	1-9 / 100 000	Rare neurologic disease	Spinocerebellar ataxia type 1	Spinocerebellar ataxia type-1[Title/Abstract]	0
98756	1-9 / 100 000	Rare neurologic disease	Spinocerebellar ataxia type 2	Spinocerebellar ataxia type-2[Title/Abstract]	0
98757	1-9 / 100 000	Rare neurologic disease	Spinocerebellar ataxia type 3	Spinocerebellar ataxia type-3[Title/Abstract]	0
247234	1-9 / 100 000	Rare neurologic disease	Sporadic adult-onset ataxia of unknown etiology	Sporadic adult-onset ataxia of unknown etiology[Title/Abstract]	0
828	1-9 / 100 000	Rare bone disease	Stickler syndrome	Stickler[tw] AND ("syndrome"[MeSH Terms] OR syndrome[TW] OR "disease"[MeSH Terms] OR disease[tw] OR diseases[tw])	0
3205	1-9 / 100 000	Rare developmental defect during embryogenesis	Sturge-Weber syndrome	Sturge Weber[ti] OR Sturge-Weber syndrome[majr]	0
57145	1-9 / 100 000	Rare neurologic disease	SUNCT syndrome	SUNCT syndrome[Title/Abstract]	0
281090	1-9 / 100 000	Rare skin disease	Syndromic recessive X-linked ichthyosis	Syndromic recessive X-linked ichthyosis[Title/Abstract]	0
85414	1-9 / 100 000	Rare systemic or rheumatologic disease	Systemic-onset juvenile idiopathic arthritis	(idiopathic "systemic onset") (arthritis[ti] OR rheumatoid arthritis)	0
276	1-9 / 100 000	Rare immune disease	T- B+ severe combined immunodeficiency due to gamma chain deficiency	severe combined immunodeficiency[majr] AND x-chromosome[majr]	0
3287	1-9 / 100 000	Rare systemic or rheumatologic disease	Takayasu arteritis	(("takayasu's arteritis"[Tw] OR Takayasu arteritis[TW]) NOT Medline[SB]) OR "takayasu's arteritis"[MH]	0
614	1-9 / 100 000	Rare neurologic disease	Thomsen and Becker disease	myotonia congenita[mh] OR Thomsen Dis*[ti] OR Thomsen's Dis*[ti] OR myotonia congenita[ti]	0
95720	1-9 / 100 000	Rare endocrine disease	Thyroid hypoplasia	Thyroid hypoplasia[Title/Abstract]	0
609	1-9 / 100 000	Rare neurologic disease	Tibial muscular dystrophy	(tibia[mh] OR tibial[tiab] OR UDD[tiab]) (muscular dytrophy[Tw] OR muscular dystrophies[mh:noexp] OR Distal Myopath*[tw])	0
861	1-9 / 100 000	Rare developmental defect during embryogenesis	Treacher-Collins syndrome	mandibulofacial dysostosis[mh:noexp] OR Mandibulofacial Dysostos*[tw] OR treacher-coll*[tw] OR franceschetti-kl*[tw]	0
1209	1-9 / 100 000	Rare developmental defect during embryogenesis	Tricuspid atresia	tricuspid atresia[Majr] OR Tricuspid atresia[Ti]	0
88629	1-9 / 100 000	Rare ophthalmic disorder	Tritanopia	Tritanopia[ti] OR ((color vision defects) tritanopia[tw])	0
171436	1-9 / 100 000	Rare neurologic disease	Typical nemaline myopathy	Typical nemaline myopathy[Title/Abstract]	0
886	1-9 / 100 000	Rare developmental defect during embryogenesis	Usher syndrome	Usher syndrome*[ti] OR Usher syndromes[mh]	0
888	1-9 / 100 000	Rare developmental defect during embryogenesis	Van der Woude syndrome	(Van Der Woude[tw] OR lip pits[tw]) AND (cleft lip[tw] OR cleft lip[MH] OR irf6[tw] OR Van Der Woude[ti])	0
286	1-9 / 100 000	Rare systemic or rheumatologic disease	Vascular Ehlers-Danlos syndrome	ehlers danlos syndrome (type iv[tw] OR Arteriovenous Malformations OR "COL3A1")	0
26793	1-9 / 100 000	Rare inborn errors of metabolism	Very long chain acyl-Co A dehydrogenase deficiency	acyl-coa dehydrogenase, long-chain/df OR (deficiency (acyl coa dehydrogenase[tw] (vla OR "long chain")))	0
3440	1-9 / 100 000	Rare developmental defect during embryogenesis	Waardenburg syndrome	waardenburg's syndrome[majr]	0
3449	1-9 / 100 000	Rare developmental defect during embryogenesis	Weill-Marchesani syndrome	Weill-Marchesani syndrome[Title/Abstract]	0
3451	1-9 / 100 000	Rare neurologic disease	West syndrome	infantile spasms[ti] OR West syndrome[Ti] OR West's syndrome[Ti] OR spasms, infantile[majr]	0
85446	1-9 / 100 000	Rare systemic or rheumatologic disease	Wild type A Beta2M amyloidosis	Amyloid*[ti] microglobulin* (humans patient) )	0
905	1-9 / 100 000	Rare hepatic disease	Wilson disease	hepatolenticular degeneration[mh] OR hepatolenticular degener*[ti] OR Wilson Dis*[ti] OR Westphal Strump*[ti] OR Wilson's Dis*[ti]	1
280	1-9 / 100 000	Rare developmental defect during embryogenesis	Wolf-Hirschhorn syndrome	Deletion[ti] 4p[ti] OR 4p syndrome[tw] OR wolf hirschhorn[tw] OR (chromosome deletion[mh] chromosome 4[mh])	1
3465	1-9 / 100 000	Rare neurologic disease	Worster-Drought syndrome	Worster-Drought syndrome[Title/Abstract]	0
43	1-9 / 100 000	Rare inborn errors of metabolism	X-linked adrenoleukodystrophy	(adrenoleukodystrophy[majr] AND X linked[tw])	0
792	1-9 / 100 000	Rare ophthalmic disorder	X-linked retinoschisis	("retinoschisis"[MeSH Terms] OR Retinoschisis[TW]) AND X-linked[tw]	0
					357

## Sheet: Liste ERN
ERN	Suchbegriff	Suchtreffer
ERN on bone disorders
ERN on craniofacial anomalies and ENT disorders
ERN on endocrine conditions
ERN on epilepsies
ERN on kidney diseases
ERN on neurological diseases
ERN on inherited and congenital abnormalities
ERN on respiratory diseases
ERN on skin disorders
ERN on adult cancers (solid tumours)
ERN on haematological diseases
ERN on urogenital diseases and conditions
ERN on neuromuscular diseases
ERN on eye diseases
ERN on genetic tumour risk syndromes
ERN on diseases of the heart
ERN on congenital malformations and rare intellectual disability
ERN on hereditary metabolic disorders
ERN on paediatric cancer (haemato-oncology)
ERN on hepatological diseases
ERN on connective tissue and musculoskeletal diseases
ERN on immunodeficiency, autoinflammatory and autoimmune diseases
ERN on transplantation in children
ERN on multisystemic vascular diseases

## Sheet: Auswertung_ALT
								Literatur Review
Disorder_Name	OrphaNumber	epidemiological_indicator	Prevalence_class	Type	Mean_Value_per_100 000	Preferential_Parent		Jahr	Autor	Titel	Gefunden in	Journal	Senior Author	Land	Institut	Alle Kriterien erfüllt	Problemstellung	Fragestellung (Patient Journey)	Lernstil	Lernaufgabe	Lernverfahren	Modell	Input Daten		Eingeschlossene Patienten	Training	Test	External validation	Datengrundlage	Validation Protokoll	Qualität	Erkenntnisse	Limitationen	Notizen
																Einschlusskriterien		Keeping well	1. Überwachtes Lernen (Supervised Machine Learning)	1.1. Regression	1.1.1. Regression	1.1.1.1. Regressionsgrade	Bilder						Retrospektive Daten
																Wurde innerhalb der letzten 10 Jahre veröffentlicht		Early detection	2. Unüberwachtes maschinelles Lernen (Unsupervised Machine Learning)	1.2. Klassifikation	1.1.2. Klassifikations- und Regressionsbaumverfahren (CART)	1.1.2.1. Regressionsbaum	Genetische Daten						Versorgungsdaten
																olltext verfügbar oder Abstract enthält ausreichend Informationen		diagnosis	3. Verstärktes Lernen (Reinforcement Learning)	2.1. Clustering	1.2.1. Logistische Regression	1.2.1.1. Trennlinie	Patientendaten
																Min. 1 Algorithmus des Machine Learning wurde eingesetzt und getestet		decision-making	4. Andere	2.2. Dimensionsreduktion	1.2.2. Iterative Dichotomizer (ID3)	1.2.2.1. Entscheidungsbaum
																Min. 1 Seltene Erkrankunge wurde untersucht		treatment		3. Sequentielles Entscheiden	1.2.3. Stützvektormaschine (SVM)	1.2.3.1. Hyperebene
																Wissenschaftliches, gereviewtes Paper veröffentlicht		end of life care		4. Andere	1.2.4. Bayessche Inferenz	1.2.4.1. Bayessche Modelle
																Die ersten 100 Artikel pro Krankheit und Datenbank (geordnet nach "Best Match")		research			2.1.1. K-Means	2.1.1.1. Clustermittelpunkte
																					2.2.1. Kernel Principal Component Analysis (PCA)	2.2.1.1. Zusammengesetzte Merkmale
																Ausschlusskriterien					3.1.1. Q-Lernen	3.1.1.1. Strategien
																Min. 1 Einschlusskriterium trifft nicht zu					4. Rückwärtspropagierung	4. Künstliche Neuronale Netze
																Es werden nur Primärstudien untersucht, keine z.B. Meta-Analysen
																Suchbegriffe wurden in einem anderen Kontext eingesetzt
																Bücher, Artikel auf Websites
																Duplikate (Autor hat gleichen Inhalt in unterschiedlichen Kanälen veröffentlicht)
22q11.2 deletion syndrome	567	Point prevalence	1-5 / 10 000	Class only	0.00	Rare developmental defect during embryogenesis	ok	2017	Tylee, D. et al.	Machine-learning classification of 22q11.2 deletion syndrome: A diffusion tensor imaging study.	Pubmed	NeuroImage: Clinical	Nikos Makris und Wendy R. Kates	USA	Department of Radiology, Brigham and Women's Hospital, Harvard Medical School, Boston, MA, USA // Department of Psychiatry and Behavioral Sciences; SUNY Upstate Medical University, Syracuse, NY, USA	Eingeschlossen	clinical predictions related to diagnostic status, functionalcapacity, and future prognosis	Diagnosis	Supervised		support vector machine classifiers		Neuroimaging data	human	56 participants with22q11.2DS, 12 unaffected siblings, and 18 community controls				subsample of participants enrolled in a longitudinal study of risk factorsfor psychosis in 22q11.2DS (Kates et al., 2004)	5-fold cross-validation within the training set, The counterpart validation sample contained the remaining 33% of subjects (n= 28). This sample was not part of the initial modelfitting but was instead used to evaluate the ensemble of best models developedin the training set. We repeated this procedure twenty times, each timeassigning different subjects to the training and validation set, in order…	Training CV accuracy = 0.911 + 0.029 Validation set accuracy = 0.848 + 0.052 Validation set AUC ROC = 0.890 + 0.041 Validation set sensitivity = 0.848 + 0.053 Validation set specificity = 0.820 + 0.077	confirmed previously-recognized 22q11.2DS-related abnormalities in the inferior longitudinal fasciculus (ILF);identified 22q11.2DS-related anomalies in the middle longitudinal fascicle and the ex-treme capsule, which may have been overlooked in previous, hypothesis-guided studie	1. small for a machinelearning analysis 2. we excluded from analysis allfeatures for ROI–to–ROI connections that were not detected in ourwhole sample.	hese features included (1) the estimated number offibers, (2) the mean FA, (3) the mean trace, (4) the mean RD, and (5)the mean AD for each tract.
22q11.2 deletion syndrome	567	Point prevalence	1-5 / 10 000	Class only	0.00	Rare developmental defect during embryogenesis	ok	2016	van Duin, E. et al.	Neural correlates of reward processing in adults with 22q11 deletion syndrome.	Pubmed					Suchbegriffe wurden in einem anderen Kontext eingesetzt
22q11.2 deletion syndrome	567	Point prevalence	1-5 / 10 000	Class only	0.00	Rare developmental defect during embryogenesis	ok	2017	Schreiner, M. et al.	Intrinsic Connectivity Network-Based Classification and Detection of Psychotic Symptoms in Youth With 22q11.2 Deletions.	Pubmed					Suchbegriffe wurden in einem anderen Kontext eingesetzt
AA amyloidosis	85445	Point prevalence	1-5 / 10 000	Class only	0.00	Rare systemic or rheumatologic disease	raus	2019	Leung, Eric T.; Raboin, Michael J.; McKelvey, Jessica; Graham, Adam; Lewis, Anne; Prongay, Kamm; Cohen, Aaron M.; Vinson, Amanda	Modelling disease risk for amyloid A (AA) amyloidosis in non-human primates using machine learning.	Pubmed		Amanda Vinson	USA	Department of medical Informatics and clinical epidemology, Oregon Health and Science University, Portland, OR, USA	Eingeschlossen	quantifying disease risk prior to clinical symptoms	Early detection			multivariate modelling and model selection with cross-validation		clinical and pathology record	rhesus macaques	86 cases and 163 controls For Vaiidation: replication cohort of 2,775 macaques				retrospective		Sensitivity and specificity of the risk model were predicted to be 82%, and were assessed at 79 and 72%, respectively.	The strongest predictors of disease were colitis, gastrointestinal adenocarcinoma, endometriosis, arthritis, trauma, diarrhoea and number of pregnancies. Total, low density lipoprotein and high density lipoprotein cholesterol levels were significantly lower, and SAA levels and triglyceride-to-HDL ratios were significantly higher in cases versus controls.		Volltext nicht verfügbar
Acute liver failure	90062	Point prevalence	1-5 / 10 000	Value and class	20.00	Rare hepatic disease	raus	2016	Zhang, Chen; Cheng, Feixiong; Li, Weihua; Liu, Guixia; Lee, Philip W.; Tang, Yun	In silico Prediction of Drug Induced Liver Toxicity Using Substructure Pattern Recognition Method.	Pubmed	Molecular Informatics	Tang, T.	China	Shanghai Key Laboratory of New Drug Design, School of Pharmacy, East China University of Science and Technology	Eingeschlossen	DILI has become one of the most important concerns of drugs, and should be predicted in very early stage of drug discovery process	Prevention			Classification model	support vector machine (SVM), naive Bayes (NB), k-nearest neighbors (kNN), classification tree (CT), random forest (RF)	two fingerprints MACCS and FP4	medication	1317 chemicals	DILI positive: 571; DILI negative: 407	DILI positive: 155: DILI negative: 96	DILI positive: 59 DILI negative: 96		external validation	The best model was built using SVM method based on FP4 fingerprint, whose overall predictive accuracies were 79.7% and 64.5% for the training and test sets, and 75.0% for the external validation set.	each type of fingerprints had its most suitable IG threshold, and the MACCSKeys was the best molecular representation for DILI prediction among the fingerprints
Acute liver failure	90062	Point prevalence	1-5 / 10 000	Value and class	20.00	Rare hepatic disease	ok	2013	Rajanayagam, J.; Frank, E.; Shepherd, R. W.; Lewindon, P. J.	Artificial neural network is highly predictive of outcome in paediatric acute liver failure.	Pubmed	Paediatric Transplantation	P.J. Lewindon	Australia	Department of Pediatric Gastroenterology Hepatology and Nutrition, Royal Childrens Hospital, Brisbane, Qld, Australia	Eingeschlossen	should provide superior modelling to PELD‐MELD scores	Predict Outcome			Back propagation	Artificial neural network	registry-based data set (ALT (IU/L), AST (IU/L), GGT (IU/L), ALP (IU/L), ammonia (umol/L), albumin (g/L), lactate dehydrogenase (IU/L), lactate (mmol/L), PT, factor V, fibrinogen (g/L), WCC (109/L) and platelets (109/L); INR on admission, diagnosis, day 7 and peak; and serum bilirubin at diagnosis and peak)	human	54 children				retrospective	10‐fold cross‐validation	Using ROC curve, a cut‐off value of 0.5 produced sensitivity 86.2%, specificity 96%, PPV 96.2% and NPV 85.7% for poor outcome, AUROC 0.96 and p < 0.05		small sample size, No external validation
Acute liver failure	90062	Point prevalence	1-5 / 10 000	Value and class	20.00	Rare hepatic disease	raus	2016	Hughes, Tyler B.; Dang, Na Le; Miller, Grover P.; Swamidass, S. Joshua	Modeling Reactivity to Biological Macromolecules with a Deep Multitask Network.	Pubmed	ACS Central Science	Swamidass, S.J.	USA	Pathology and Immunology, Washington University in St. Louis	Eingeschlossen	quickly screen for covalent binding potential, thereby flagging problematic molecules and reducing the total number of necessary experiments.	Prevention	supervised			deep convolution neural network						a new version of the AMD was released (June 2015) with several new reactions, which was used as an external data set	iteraturederived Accelrys Metabolite Database (AMD).	External validation	On the site level, cross-validated predictions had area under the curve (AUC) performances of 89.8% for DNA and 94.4% for protein. Furthermore, the model separated molecules electrophilically reactive with DNA and protein from nonreactive molecules with cross-validated AUC performances of 78.7% and 79.8%, respectively. On both the site- and molecule-level, the model’s performances significantly o…			Betrachtet chemische Zusammensetzung ?
Acute liver failure	90062	Point prevalence	1-5 / 10 000	Value and class	20.00	Rare hepatic disease	ok	2019	Speiser, Jaime Lynn; Karvellas, Constantine J.; Wolf, Bethany J.; Chung, Dongjun; Koch, David G.; Durkalski, Valerie L.	Predicting daily outcomes in acetaminophen-induced acute liver failure patients with machine learning techniques.	Pubmed	Computer Methods and Programs in Biomedicine	Valerie L. Durkalski	USA	Department of Public Health Sciences, Medical University of South Carolina, Charleston, SC, United States	Eingeschlossen	to predict longitudinal outcome (The primary outcome is defined as daily low versus high coma grade)	Predict Outcome	divers	diverse		classification and regression tree, random forest, frequentist generalized linear mixed model (GLMM), Bayesian GLMM, BiMM tree, and BiMM forest	ALFSG registry data (Variables collected only on admission include gender, ethnicity and age. Daily variables considered for prediction modeling include AST, ALT, phosphate, lactate, platelets, bilirubin, ammonia, creatinine, INR, pressoruse ,and RRT)	human	1042 patients	525 patients, 2253 observations	517 patients, 2208 observations		retrospective cohort study	intern validation	siehe Screenshot	Compared to standard CART and random forest , BiMM methods are more appropriate for longitudinal data since they incorporate clustering effects. Based on data simulations , BiMM forest may provide higher accuracy compared to BiMM tree; however, BiMM tree is simpler to use in practice than BiMM forest, which requires an application to obtain predictions	models handle missing data in different ways, challenging to compar	Ziel: Finde das beste Modell
Acute liver failure	90062	Point prevalence	1-5 / 10 000	Value and class	20.00	Rare hepatic disease	raus	2019	Hammann, Felix; Schoning, Verena; Drewe, Jurgen	Prediction of clinically relevant drug-induced liver injury from structure using machine learning.	Pubmed	Journal of Applied Toxicology	Drewe, J.	Switzerland	Division of Clinical Pharmacology and Toxicology, University Basel, Switzerland	Eingeschlossen	prediction of clinically relevant DILI based solely on drug structure	Prevention				decision tree induction, k‐nearest neighbor, support vector machines, artificial neural networks	metabolic information	Medication	575 compounds and 1001 descriptors.				Literature	10‐fold cross‐validation	Decision tree: CCR of 0.89 K-Nearest Neighbor: CCR of 0.73 SVM: CCR 0.74 NN: CCR of 0.86	Our survey of machine‐learning paradigms for the prediction of clinically relevant hepatotoxicity points to decision trees as the most useful method		Betrachtet chemische Zusammensetzung ?
Acute liver failure	90062	Point prevalence	1-5 / 10 000	Value and class	20.00	Rare hepatic disease	raus	2019	Puri, Munish	Automated Machine Learning Diagnostic Support System as a Computational Biomarker for Detecting Drug-Induced Liver Injury Patterns in Whole Slide Liver Pathology Images.	Pubmed	ASSAY and Drug Development Technologies	Munish Puri	USA	Laboratory of Cancer Biology and Genetics, National Cancer Institute, National Institute of Health, Bethesda, Maryland.	Eingeschlossen	DILI detection and classification on liver biopsy histopathology images	Early detection			Heterogeneity features and automated machine learning (AutoML) models		histology images	rat	1,277 histology image						classify necrotic injury patterns accurately with an average precision of 98.6% on a score threshold of 0.5			Volltext nicht verfügbar
Acute lung injury	178320	Point prevalence	1-5 / 10 000	Class only	0.00	Rare respiratory disease	ok	2016	Che, Zhengping; Purushotham, Sanjay; Khemani, Robinder; Liu, Yan	Interpretable Deep Models for ICU Outcome Prediction.	Pubmed	AMIA Annu Symp Proc	Liu, Y.	USA	University of Southern California, Los Angeles, CA, USA	Eingeschlossen	two binary classification (prediction) tasks: Mortality & Ventilation Free Days	Patient Outcome			Baseline machine learning methods which are popular in healthcare domains: Linear Support Vector Machine (SVM), Logistic Regression (LR), Decision Trees (DT) and Gradient Boosting Trees (GBT). Deep network models: We use deep feed-forward neural network (DNN), GRU, and the combinations of them (DNN + GRU). Proposed mimic learning models: For each of the deep models shown above, we test both the m…	interpretable mimic learning, which uses gradient boosting trees	Pediatric ICU dataset (general descriptors (demographic information collected during admission) and temporal variables, which possibly come from different modalities, such as injury markers, ventilator settings, blood gas values, et)	human	398 patients with acute lung injury				retrospective	5-fold cross validation.	Screenshot	outperforms state-of-the-art approaches for morality and ventilator free days prediction tasks but can also provide interpretable models to clinicians. The best performance of deep learning models is achieved by the combination model, which use both DNN and GRU to handle static and temporal input variables, respectively. Our interpretable mimic approach achieves similar (or even slightly better p…
Acute lung injury	178320	Point prevalence	1-5 / 10 000	Class only	0.00	Rare respiratory disease	ok	2015	Murphree, Dennis; Ngufor, Che; Upadhyaya, Sudhindra; Madde, Nagesh; Clifford, Leanne; Kor, Daryl J.; Pathak, Jyotishman	Ensemble learning approaches to predicting complications of blood transfusion.	Pubmed	IEEE	Pathak, J.	USA	Mayo Clinic, Rochester, MN 55905 USA	Eingeschlossen	predicting the likelihood of transfusion-related acute lung injury (TRALI) and transfusion-associated circulatory overload (TACO)	Prevention	Ensemble Learning		bagging, boosting, and stacking,	RUSBoost, fda, C5.0, treebag, sparseLDA, rf, stackDivRF, stackFullGLM, stackDivGLM, StackDivBayes, majorityVote, svm Radial, glm, nnet	This database contains near real-time patient data from monitored-care environments, and includes details relating to a variety of patient vital signs, history, procedure details and other relevant factors.	human	3398 observations (nur 4% prevalence)	0.7	0.1	0.3	The initial study population consisted of all non-cardiac surgical patients receiving general anesthesia that were present in Mayo Clinic's perioperative datamart. Following this study more specifically includes all adult non-cardiac surgical patients who received blood product transfusions in either 2004 or 2011.	oversampled using the SMOTE algorithm Three repeats of ten-fold cross-validation	By AUC, the top performing model was RUSBoost, with an AUC of 0.87. The worst performing model by AUC was the majority vote, with a score of 0.74.	We found that the while the ensemble methods did not statistically significantly outperform the top base models, the results from both base and ensemble models are quite encouraging, with AUC's of the top 5 averaging 0.84 and sensitivities between 0.82 and 0.92.	Given the class imbalance present in the data
Acute lung injury	178320	Point prevalence	1-5 / 10 000	Class only	0.00	Rare respiratory disease	ok	2018	Fei, Yang; Gao, Kun; Li, Wei-Qin	Artificial neural network algorithm model as powerful tool to predict acute lung injury following to severe acute pancreatitis.	Pubmed	Pancreatology	Wei-qin Li	China	Medical School of Nanjing University, Jinling Hospital/Nanjing General Hospital of Nanjing Military Region of P.L.A.	Eingeschlossen	predict the risk of severe acute pancreatitis (SAP) associated with acute lung injury (ALI) by artificial neural networks (ANNs) model	Early detection			Artificial neural Network & Logistic regression model	Backpropagation	clinical and laboratory data	human	217 SAP patients	152	33	/	retrospective	five-fold cross-vali-dation	When the ANNs model was applied to the test set, it revealed a sensitivity of 87.5%, specificity of 83.3%. The accuracy was 84.43%.	compared with logisticregression models, ANNs is superior to logistic regression in theSEN, SPE, PPV and accuracy of predicting the occurrence of ALIfollowing to SAP.	10% missing values
Acute lung injury	178320	Point prevalence	1-5 / 10 000	Class only	0.00	Rare respiratory disease	raus	2009	Solti, Imre; Cooke, Colin R.; Xia, Fei; Wurfel, Mark M.	Automated Classification of Radiology Reports for Acute Lung Injury: Comparison of Keyword and Machine Learning Based Natural Language Processing Approaches.	Pubmed	IEEE	Wurfel, M.M.	USA	Division of Pulmonary and Critical Care, Medicine, University of Washington, Seattle, WA	Eingeschlossen	compare the performance of keyword and machine learning-based chest x-ray report classification for Acute Lung Injury (ALI)	Diagnosis	supervised			Maximum Entropy and character 6-gram-based supervised chest x-ray classification	medical records & X-Rays	human	1.corpora: 52 cases, 44 controls 2. corpora: 287 patients in cohort study, 857 x-rays			/	retrospective	10‐fold cross‐validation	The word unigram based system performed equally for both corpora, with 0.80 F-measures. The character n-grams had a recall range of 0.62 to 0.85 and precision range of 0.58 to 0.97. The F-measures varied between 0.60 and 0.91 for the smaller corpus. The 857-report set had recalls between 0.73 and 0.91, precision between 0.71 and 0.90 with F-measures between 0.72 and 0.91. The correlation with the…	Our study's major finding is that a Maximum Entropy and character 6-gram-based supervised chest x-ray classification system can achieve a higher F-value for ALI classification than keyword and simple heuristics-based systems	First, two corpora were prepared with slightly different selection and gold standard development criteria.
Acute lung injury	178320	Point prevalence	1-5 / 10 000	Class only	0.00	Rare respiratory disease	ok	2018	Lebet, Ruth M.; Asaro, Lisa A.; Zuppa, Athena F.; Curley, Martha A. Q.	Face and content validity of variables associated with the difficult-to-sedate child in the paediatric intensive care unit: A survey of paediatric critical care clinicians.	Pubmed					Keine SE betrachtet
Acute lung injury	178320	Point prevalence	1-5 / 10 000	Class only	0.00	Rare respiratory disease	ok	2019	Zhou, Menglian; Sharma, Ruchi; Zhu, Hongbo; Li, Ziqi; Li, Jiliang; Wang, Shiyu; Bisco, Erin; Massey, Justin; Pennington, Amanda; Sjoding, Michael; Dickson, Robert P.; Park, Pauline; Hyzy, Robert; Napolitano, Lena; Gillies, Christopher E.; Ward, Kevin R.; Fan, Xudong	Rapid breath analysis for acute respiratory distress syndrome diagnostics using a portable two-dimensional gas chromatography device.	Pubmed	Analytical and Bioanalytical Chemistry	Fan, X.	USA	Department of Biomedical EngineeringUniversity of MichiganAnn ArborUSA	Eingeschlossen	The aim of this study was to further adapt this portable GC for the use on a mechanical ventilator in ICUs and develop the related algorithms for rapid analysis of breath from patients undergoing mechanical ventilation, in order to understand the ability of our GC (and the algorithms) to detect the presence of ARDS compared to clinician adjudication	Early Detection				principal component analysis	2D Chromatogram		48 Patienten	28 Patients, 43 sets of breath	20 patients, 42 sets of breath	/	retrospective	4-fold cross-validation	Using blinded physician adjudication of the patients’ records based on the Berlin criteria as the gold standard, our breath analysis achieved an overall accuracy of 87.1% with 94.1% positive predictive value and 82.4% negative predictive value.	we are able to distinguish ARDS and non-ARDS with high accuracy, compared to clinical expert adjudication	small sata set,	Machine learning???
Acute sensorineural hearing loss by acute acoustic trauma or sudden deafness or surgery induced acoustic trauma	90059	Point prevalence	1-5 / 10 000	Value and class	40.00	Rare disorder with RCH resources uncovered otherwise	raus	2018	Bing, D. et al.	Predicting the hearing outcome in sudden sensorineural hearing loss via machine learning models.	Pubmed	Clinical Otolaryngology	Wang, Q.	China	Department of Otolaryngology-Head and Neck Surgery, Institute of Otolaryngology, Chinese PLA General Hospital, Beijing, China	Eingeschlossen	predicting the hearing outcome of SSHL by including all potential predictors	Predict Outcome			deep belief network (DBN), together with the conventional logistic regression (LR), support vector machine (SVM) and multilayer perceptron (MLP)		Electronic medical records (demographics, medical records, medications, pure tone audiometry and laboratory tests results.)	human	1220 in‐patient SSHL				Single‐centre retrospective study.	4-fold cross-validation	Overall the best predictive ability was provided by the DBN model when tested in the raw data set with 149 variables, achieving an accuracy of 77.58% and AUC of 0.84. The second best performance was achieved by MLP in the three‐variable data set	Deep belief network (DBN) outperformed the other three conventional machine learning algorithms in SSHL outcome prediction by inputting enough information. DBN has the potential to extract informative features automatically for hearing outcome prediction in SSHL. Logistic regression (LR) model is more practical for early prediction when inputting three variables: baseline hearing, audiogram and t…	The major limitation of the deep learning algorithm is the black box nature leading to the poor interpretation of results	n the first step, unsupervised pre‐training is conducted to capture abstract features in a layer‐wise manner as restricted Boltzmann machines using unlabeled data. Afterwards, in supervised fine‐tuning, the whole neural network is optimised on classification by retraining with labelled data
Acute sensorineural hearing loss by acute acoustic trauma or sudden deafness or surgery induced acoustic trauma	90059	Point prevalence	1-5 / 10 000	Value and class	40.00	Rare disorder with RCH resources uncovered otherwise	ok	2019	Chang, Young-Soo et al.	Predicting cochlear dead regions in patients with hearing loss through a machine learning-based approach: A preliminary study.	Pubmed	PloS one	Moon, I. J.	Korea	Department of Otorhinolaryngology–Head and Neck Surgery, Samsung Medical Center, Sungkyunkwan University School of Medicine, Seoul, Republic of Korea	eingeschlossen	Predicting cochlear dead regions	predict Outcome			1) recursive partitioning and regression for classification tree logistic 2) logistic regression (LR) and random forest (RF) to construct binary classification models		Threshold-equalizing noise test	human	380 patients, 3770 test samples				retrospective	10-fold cross validation	PPV was 62.08%, and the NPV was 94.49%. The LR model had a PPV of 21.60% and an NPV of 96.50%. The RF model had a PPV of 59.09% and an NPV of 95.17%. The sensitivities of LR, CT, and RF were 59.74%, 23.38%, and 33.77%, respectively. The accuracy results of 10-fold cross-validation of LR and CT were 0.82 (± 0.02) and 0.93 (± 0.01)		First, because the possible risk factors for DR are not fully understood, we could not assess all possible causes	Vorstudie
Alpha-1-antitrypsin deficiency	60	Point prevalence	1-5 / 10 000	Value and class	20.00	Rare respiratory disease	ok	2018	Boueiz, Adel; Chang, Yale; Cho, Michael H.; Washko, George R.; San Jose Estepar, Raul; Bowler, Russell P.; Crapo, James D.; DeMeo, Dawn L.; Dy, Jennifer G.; Silverman, Edwin K.; Castaldi, Peter J.	Lobar Emphysema Distribution Is Associated With 5-Year Radiological Disease Progression.	Pubmed					Suchbegriffe wurden in einem anderen Kontext eingesetzt
Autosomal dominant polycystic kidney disease	730	Point prevalence	1-5 / 10 000	Value and class	39.60	Rare renal disease	ok	2017	Sharma, Kanishka; Rupprecht, Christian; Caroli, Anna; Aparicio, Maria Carolina; Remuzzi, Andrea; Baust, Maximilian; Navab, Nassir	Automatic Segmentation of Kidneys using Deep Learning for Total Kidney Volume Quantification in Autosomal Dominant Polycystic Kidney Disease.	Pubmed	Scientific reports	Navab, N.	Germany	Computer Aided Medical Procedures, Technische Universität München, Garching bei München, 85748, Germany Computer Aided Medical Procedures, Johns Hopkins University, Baltimore, 21218, USA	Eingeschlossen	Automatic segmentation of polycystic kidneys	Diagnosis	supervised		Convolutional Neural Network	For feature extraction step, we used 10 layers of convolution filters with a receptive field of 3 × 3 and spatial padding of 1 pixel followed by max pooling layers with 2 × 2 pixel window and stride of 2 pixels to progressively reduce the spatial size of the input after convolution step. To achieve pixelwise segmentation, deconvolution and unpooling layers were used for upsampling the feature map…	computed tomography (CT) dataset	human	125 patients	n = 165	n = 79		retrospective	3-fold cross validation	The overall mean Dice Similarity Coefficient (DSC) between segmentations from the automated method and ground truth kidney segmentations from clinical experts was 0.86 ± 0.07 (mean ± SD) for the entire test set (n = 79)	Moreover, the proposed method takes only few seconds for prediction of segmentation on each patient acquisition and avoids any intra/inter operator segmentation bias.
Autosomal dominant polycystic kidney disease	730	Point prevalence	1-5 / 10 000	Value and class	39.60	Rare renal disease	ok	2019	Bruschi, Maurizio; Granata, Simona; Santucci, Laura; Candiano, Giovanni; Fabris, Antonia; Antonucci, Nadia; Petretto, Andrea; Bartolucci, Martina; Del Zotto, Genny; Antonini, Francesca; Ghiggeri, Gian Marco; Lupo, Antonio; Gambaro, Giovanni; Zaza, Gianluigi	Proteomic Analysis of Urinary Microvesicles and Exosomes in Medullary Sponge Kidney Disease and Autosomal Dominant Polycystic Kidney Disease.	Pubmed					Keine SE betrachtet
Autosomal dominant polycystic kidney disease	730	Point prevalence	1-5 / 10 000	Value and class	39.60	Rare renal disease	ok	2017	Kline, Timothy L.; Korfiatis, Panagiotis; Edwards, Marie E.; Blais, Jaime D.; Czerwiec, Frank S.; Harris, Peter C.; King, Bernard F.; Torres, Vicente E.; Erickson, Bradley J.	Performance of an Artificial Multi-observer Deep Neural Network for Fully Automated Segmentation of Polycystic Kidneys.	Pubmed	Journal of Digital Imaging	Erickson, B.J.	USA	Department of RadiologyMayo Clinic College of MedicineRochesterUSA	Eingeschlossen	fast, accurate, reproducible, and fully automated segmentation of polycystic kidneys	Diagnosis	Supervised (segmentation manually)		Convolutional neural network	Optimized network architecture consisting of a series of downsampling, upsampling, and skip connections. Each block consists of a series of convolutions (3 × 3 kernels, ReLU activation) and dropout layers (0.35). Both max pooling layers and upsampling layers are of size 2 × 2. The final convolutional layer is a 1 × 1 kernel with sigmoid activation, resulting in classification of each voxel of the…	DICOM images	human	2000 cases	0.8	0.2	400	retrospective	external validation	Jaccard = 0.94 ± 0.03, Dice = 0.97 ± 0.01, sensitivity = 0.97 ± 0.02, specificity = 0.99 ± 0.01, and precision = 0.98 ± 0.02 for the unseen test cases	An important strength of the developed approach is the success that was observed in terms of accurately handling liver cysts and major vasculature (e.g., renal artery and vein).
Autosomal dominant polycystic kidney disease	730	Point prevalence	1-5 / 10 000	Value and class	39.60	Rare renal disease	ok	2019	van Gastel, Maatje D. A.; Edwards, Marie E.; Torres, Vicente E.; Erickson, Bradley J.; Gansevoort, Ron T.; Kline, Timothy L.	Automatic Measurement of Kidney and Liver Volumes from MR Images of Patients Affected by Autosomal Dominant Polycystic Kidney Disease.	Pubmed	Journal of American Society of Nephrology	Kline, T.L.	USA	Division of Nephrology and Hypertension, Department of Internal Medicine;Department of Radiology, Mayo Clinic, Rochester, Minnesota	Eingeschlossen	We developed a fully automated segmentation method for TKV and TLV measurement that uses a deep learning network optimized to perform semantic segmentation of kidneys and liver.	Diagnosis	supervised (segmentation manually)		Deep Learning convolutional neural network architecture	Network optimised to perform semantic segementation of kidneys and liver	Abdominal magnetic resonance images	human	400	0.8	0.2	100 (45 of them also involved in longitudinal analyses)		external validation	TKV and TLV measured by the automated approach correlated highly with manually traced TKV and TLV (intraclass correlation coefficients, 0.998 and 0.996, respectively), with low bias and high precision (<0.1%±2.7% for TKV and −1.6%±3.1% for TLV); this was comparable with inter-reader variability of manual tracing (<0.1%±3.5% for TKV and −1.5%±4.8% for TLV). For longitudinal analysis, bias and prec…	These findings demonstrate a fully automated segmentation method that measures TKV, TLV, and changes in these parameters as accurately as manual tracing.		Significance statement: Their findings indicate that the method’s performance is equivalent to the gold standard of manual tracing while requiring a fraction of the time and skill.	Volltext nicht verfügbar
Bronchopulmonary dysplasia	70589	Point prevalence	1-5 / 10 000	Value and class	13.00	Rare respiratory disease	ok	2016	Ochab, Marcin; Wajs, Wieslaw	Expert system supporting an early prediction of the bronchopulmonary dysplasia.	Pubmed	Computers in Biology and Medicine	Wajs, W.	Poland	GH University of Science and Technology, al. Mickiewicza 30, 30-059 Kraków, Poland	Eingeschlossen	decision support system which uses machine learning to support early prediction ofbronchopulmonary dysplasia (BPD) for extremely premature infants after their first week of life.	Expert System			SVM and LOGIT		Electronic medical record	human	109 patients	decided to use a methodsimilar to Jackknife[33]: for each feature combination andmethod, calculations were repeated 30 times, each time randomlyexcluding 10 samples of data and using a cross-validation proce-dure on the rest of it (each patient was treated as a test samplewhile the remaining data were a learning set)			retrospective	cross validation	When all features are available, SVM is able toachieve accuracy as high as 83.29%TPRSPC79.08%,86.4%(==),which is a very promising result.	The analysis of the presented results reveals that incertain situations the right selection of a method and features is nottrivial. Summarizing, LOGIT classifier is able to provide accuracy of up to82.67% with only 6–7 explanatory variables and in most cases withstandard deviation of ACC lower than 2.0. What might be sur-prising, we can easily obtain more than 81%, using as few as threefeatures
Bronchopulmonary dysplasia	70589	Point prevalence	1-5 / 10 000	Value and class	13.00	Rare respiratory disease		2019	Ofman, Gaston; Caballero, Mauricio T.; Alvarez Paggi, Damian; Marzec, Jacqui; Nowogrodzki, Florencia; Cho, Hye-Youn; Sorgetti, Mariana; Colantonio, Guillermo; Bianchi, Alejandra; Prudent, Luis M.; Vain, Nestor; Mariani, Gonzalo; Digregorio, Jorge; Turconi, Elba Lopez; Osio, Cristina; Galletti, Fernanda; Quiros, Mariangeles; Brum, Andrea; Lopez Garcia, Santiago; Garcia, Silvia; Bell, Douglas; Jone…	The discovery BPD (D-BPD) program: study protocol of a prospective translational multicenter collaborative study to investigate determinants of chronic lung disease in very low birth weight infants.	Pubmed					Kein wissenschaftliches Paper, nur Studienprotokoll
Cardiogenic shock	97292	Point prevalence	1-5 / 10 000	Value and class	40.00	Rare disorder with RCH resources uncovered otherwise	ok	2018	Aushev, Alexander; Ripoll, Vicent Ribas; Vellido, Alfredo; Aletti, Federico; Pinto, Bernardo Bollen; Herpain, Antoine; Post, Emiel Hendrik; Medina, Eduardo Romay; Ferrer, Ricard; Baselli, Giuseppe; Bendjelid, Karim	Feature selection for the accurate prediction of septic and cardiogenic shock ICU mortality in the acute phase.	Pubmed	PloS one	Bendjelid, K.	Switzerland	Hemodynamic Research Group, Université de Genève, Geneva, Switzerland, Anesthesiology Department, Hôpitaux Universitaires de Genève, Geneva, Switzerland	Eingeschlossen	predict the outcome of shock patients from clinical data (mortality)	Predict Outcome			1) Univariate feature selection based on ANOVA F-values (UFS) 2) Recursive feature elimination with SVC (RFE 3) Two stage FS (UFS + RFE) 4) Random Forest (RF) FS. 5) Aggregated (Aggr.) FS		Shockomics dataset, blood samples and hemodynamic recordings	human	75 patienten				retrospective		The best classifier for the acute phase yielded an accuracy of 0.870, a sensitivity of 0.755 and a specificity of 0.922.		lots of missing values
Catecholaminergic polymorphic ventricular tachycardia	3286	Point prevalence	1-5 / 10 000	Value and class	10.00	Rare cardiac disease	ok	2019	Xie, Lijian; Hou, Cuilan; Jiang, Xunwei; Zhao, Jian; Li, Yun; Xiao, Tingting	A compound heterozygosity of Tecrl gene confirmed in a catecholaminergic polymorphic ventricular tachycardia family.	Pubmed	European Journal of Medical Genetics	Xiao, T.	China	Department of cardiology, Shanghai Childrens's Hospital, Shanghai Jiaotong University, Shanghai, China	Eingeschlossen	Confirmation of a new gene which is associated with CPVT ( predict the effect of the c.587C > T site mutation on the stability of the Tecrl protein structure.)	Genome Research			Support vector machine,nneural network analysis and STRUM server		Genomics	human	1 Patient				use case		confidence scores were −0.8929 and −0.9930.			Fraglich welche Alg. Angewandt wurden?
Central precocious puberty	759	Point prevalence	1-5 / 10 000	Value and class	20.00	Rare endocrine disease	ok	2019	Pan, Liyan; Liu, Guangjian; Mao, Xiaojian; Li, Huixian; Zhang, Jiexin; Liang, Huiying; Li, Xiuzhen	Development of Prediction Models Using Machine Learning Algorithms for Girls with Suspected Central Precocious Puberty: Retrospective Study.	Pubmed	JMIR Med Inform	Li, X.	China	Department of Genetics and Endocrinology, Guangzhou Women and Children’s Medical Center, Guangzhou Medical University, Guangzhou, China	Eingeschlossen	predict response to the GnRHa-stimulation test	Predict Outcome			XGBoost and random forest classifiers for prediction of response to the GnRHa test. The local interpretable model-agnostic explanations (LIME) algorithm was used with the black-box classifiers to increase their interpretability		Clinical & laboratory data	human	1757 patients	0.8	0.2		retrospective	Monte Carlo cross-validation [26] (MCCV, repeated 20 times) and an inner k-fold cross-validation (k=5) for parameter tuning, yielding a total of 20 times the five-fold cross-validation	AUC ranging from 0.88 to 0.90, sensitivity ranging from 77.91% to 77.94%, and specificity ranging from 84.32% to 87.66%
Central retinal vein occlusion	411527	Point prevalence	1-5 / 10 000	Value and class	28.00	NA	ok	2018	Nagasato, Daisuke et al. Mitamura, Yoshinori	Deep Neural Network-Based Method for Detecting Central Retinal Vein Occlusion Using Ultrawide-Field Fundus Ophthalmoscopy.	Pubmed	Journal of Ophthalmology	Mitamura, Y.	Japan	Department of Ophthalmology, Institute of Biomedical Sciences, Tokushima University Graduate School, Tokushima, Japan	Eingeschlossen	detecting central retinal vein occlusion (CRVO) in ultrawide-field fundus images	Diagnosis			deep learning (DL) and support vector machine (SVM)	1) Visual Geometry Group-16 (VGG-16) comprises five blocks and three fully connected layers. Each block includes convolutional layers followed by a max-pooling layer. Flattening of the output matrix after block 5 resulted in two fully connected layers for binary classification. The deep convolutional neural network used ImageNet parameters; the weights of blocks 1–4 were fixed, whereas the weight…	Images	human	25 CRVO patients ( images) and 202 non-CRVO normal subjects ( images)			/	retrospective	K-fold cross validation	For diagnosing CRVO, the DL model had a sensitivity of 98.4% (95% confidence interval (CI), 94.3–99.8%) and a specificity of 97.9% (95% CI, 94.6–99.1%) with an AUC of 0.989 (95% CI, 0.980–0.999). In contrast, the SVM model had a sensitivity of 84.0% (95% CI, 76.3–89.3%) and a specificity of 87.5% (95% CI, 82.7–91.1%) with an AUC of 0.895 (95% CI, 0.859–0.931).	This proposed DL-based model can also be used in ultrawide-field fundus ophthalmoscopy to accurately diagnose CRVO and improve medical care in remote locations where it is difficult for patients to attend an ophthalmic medical center.	First, we have only compared images of normal retinas with CRVO retinas and did not include images of other retinal diseases.
Central retinal vein occlusion	411527	Point prevalence	1-5 / 10 000	Value and class	28.00	NA	ok	2017	Vogl, Wolf-Dieter et al.	Predicting Macular Edema Recurrence from Spatio-Temporal Signatures in Optical Coherence Tomography Images.	Pubmed	IEEE	Langs, G.	Austria	Department of Biomedical Imaging and Imageguided Therapy, Computational Imaging Research Laboratory, Medical University Vienna, Vienna, Austria	Eingeschlossen	predict the future treatment outcome in terms of recurring edema based on imaging features extracted from SD-OCT images	Predict Treatment Response			sparse logistic regression and random forests-based extra trees (ET)		Images	human	patients with CRVO (n=155 ) and with BRVO (n=92				followed over 12 months	five-fold stratified CV partitioning		rediction performance in CRVO was slightly inferior to BRVO with an AuC of 0.79 and a sensitivity/specificity of 0.67/0.79. Logistic regression outperformed extra trees (Fig. 6b). Accuracy using features from the first month only was already high with an AuC of 0.78 and 0.77 for logistic regression and extra trees, respectively.	Clinical data was not available for this study.
Central retinal vein occlusion	411527	Point prevalence	1-5 / 10 000	Value and class	28.00	NA	ok	2012	Anitha, J. et al.	Automated multi-level pathology identification techniques for abnormal retinal images using artificial neural networks.	Pubmed	British Journal of Ophthalmology	Hemanth, D.J.	India	Department of ECE, Karunya University, Coimbatore, India	Eingeschlossen	automatically classify abnormal retinal images from four different categories using artificial neural networks	Diagnosis					Images	human	420 abnormal retinal images from four different categories (non-proliferative diabetic retinopathy, central retinal vein occlusion, central serous retinopathy and central neo-vascularisation membrane)				retrospective		lassification accuracy of 97.7% with ±0.8% deviation for individual categories. The average sensitivity and the specificity values are 96% and 98%, respectively. The time taken by the Kohonen neural network to achieve these accurate results was 300±40 s for the 420 images.			Kein Zugriff auf Volltext
Cleft lip/palate	199306	Point prevalence	1-5 / 10 000	Class only	0.00	Rare developmental defect during embryogenesis	ok	2018	Kalita, Sishir; Mahadeva Prasanna, S. R.; Dandapat, S.	Intelligibility assessment of cleft lip and palate speech using Gaussian posteriograms based on joint spectro-temporal features.	Pubmed					Keine Informationen in Abstract
Cleft lip/palate	199306	Point prevalence	1-5 / 10 000	Class only	0.00	Rare developmental defect during embryogenesis	raus	2019	Liu, Dongjing; Wang, Mengying; Yuan, Yuan; Schwender, Holger; Wang, Hong; Wang, Ping; Zhou, Zhibo; Li, Jing; Wu, Tao; Zhu, Hongping; Beaty, Terri H.	Gene-gene interaction among cell adhesion genes and risk of nonsyndromic cleft lip with or without cleft palate in Chinese case-parent trios.	Pubmed	Molecular Genetics & Genomic Medicine	Beaty, T. H.	USA	School of Public Health, Johns Hopkins University, Balitmore, USA	Eingeschlossen	to investigate the G × G among cell adhesion gene pathway	Genome Research			Logic regression (LR)		Genomics	human	806 Chinese case‐parent trios				retrospective					Machine learning algorithms have the superior feature of exploring potential nonlinear relationships, and the core idea of data‐driven decision enables these methods to approach the realistic biological system (Cordell, 2009; Upstill‐Goddard, Eccles, Fliege, & Collins, 2012).
Cleft lip/palate	199306	Point prevalence	1-5 / 10 000	Class only	0.00	Rare developmental defect during embryogenesis		2019	Nellaker, Christoffer; Alkuraya, Fowzan S.; Baynam, Gareth; Bernier, Raphael A.; Bernier, Francois P. J.; Boulanger, Vanessa; Brudno, Michael; Brunner, Han G.; Clayton-Smith, Jill; Cogne, Benjamin; Dawkins, Hugh J. S.; deVries, Bert B. A.; Douzgou, Sofia; Dudding-Byth, Tracy; Eichler, Evan E.; Ferlaino, Michael; Fieggen, Karen; Firth, Helen V.; FitzPatrick, David R.; Gration, Dylan; Groza, Tudor;…	Enabling Global Clinical Collaborations on Identifiable Patient Data: The Minerva Initiative.	Pubmed					Kein Machine Learning Algorithmus
Cleft lip/palate	199306	Point prevalence	1-5 / 10 000	Class only	0.00	Rare developmental defect during embryogenesis	ok	2015	Li, Qing; Kim, Yoonhee; Suktitipat, Bhoom; Hetmanski, Jacqueline B.; Marazita, Mary L.; Duggal, Priya; Beaty, Terri H.; Bailey-Wilson, Joan E.	Gene-Gene Interaction Among WNT Genes for Oral Cleft in Trios.	Pubmed	Genetic Epidemiology	Bailey-Wilson, J.	USA	Computational and Statistical Genomics Branch, National Human Genome Research Institute, National Institutes of Health, Baltimore, Maryland, United States of America	Eingeschlossen	We performed a candidate gene/pathway analysis explicitly considering gene‐gene (G × G) interaction to further explore the etiology of CL/P	Genome Research			Random Forrest, Logistic Regression		Genomics	human	We used 895 trios of Asian ancestry and 681 trios of European ancestry.				retrospective		Based on our results, a combined approach using regression-based and machine learning methods found evidence for G × G interactions among WNT genes and GWAS signals for CL/P
Cleft lip/palate	199306	Point prevalence	1-5 / 10 000	Class only	0.00	Rare developmental defect during embryogenesis	ok	2018	Zhang, Shi-Jian; Meng, Peiqi; Zhang, Jieni; Jia, Peizeng; Lin, Jiuxiang; Wang, Xiangfeng; Chen, Feng; Wei, Xiaoxing	Machine Learning Models for Genetic Risk Assessment of Infants with Non-syndromic Orofacial Cleft.	Pubmed	Genomics, Proteomics & Bioinformatics	Wei, X.	China	State Key Laboratory of Plateau Ecology and Agriculture, Medical College of Qinghai University, Xining 810016, China	Eingeschlossen	Genetic Risk Assessment	Genome Research			the support vector machine (SVM), logistic regression (LR), naive Bayesian (NB), random forest (RF), k-nearest neighbor (KNN), decision tree (DT), and artificial neural network (ANN)		Genomics	human	103 and 279 patients with NSCL/P from Han and Uyghur populations; Healthy individuals 205 Uyghurs and 504 Han Chinese					10-fold cross-validation	For the Han population, the best performance was obtained using LR (AUC = 0.90), followed by SVM (AUC = 0.89), and random forest (AUC = 0.89; Figure 4A), which were all slightly higher than the GRS additive model (AUC = 0.88; Figure 2). Similarly, we applied the same seven methods to the Uyghur population, but noticed a poorer performance than that observed in the Han population, with the best me…
Cleft lip/palate	199306	Point prevalence	1-5 / 10 000	Class only	0.00	Rare developmental defect during embryogenesis	ok	2012	Fier, Heide; Won, Sungho; Prokopenko, Dmitry; AlChawa, Taofik; Ludwig, Kerstin U.; Fimmers, Rolf; Silverman, Edwin K.; Pagano, Marcello; Mangold, Elisabeth; Lange, Christoph	'Location, Location, Location': a spatial approach for rare variant analysis and an application to a study on non-syndromic cleft lip with or without cleft palate.	Pubmed	Bioinformatics	Lange, C.	Germany	Department of Genomic Mathematics, University of Bonn, 53127, Germany,	Eingeschlossen	we propose a testing strategy for rare variants that builds on spatial cluster methodology and that guides the identification of the biological relevant segments of the region	Genome Research			spatial clustering		Genomics	simulation & case	simulation: 500/500 cases and controls or 750/750 cases and controls case: 96 cases 96 controls	500/500	750/750							????
Down syndrome	870	Point prevalence	1-5 / 10 000	Class only	0.00	Rare developmental defect during embryogenesis	ok	2018	Koivu, Aki; Korpimaki, Teemu; Kivela, Petri; Pahikkala, Tapio; Sairanen, Mikko	Evaluation of machine learning algorithms for improved risk assessment for Down's syndrome.	Pubmed	Computers in Biology and Medicine	Sairanen, M.	Finnland	PerkinElmer, Mustionkatu 6, 20750, Turku, Finland	Eingeschlossen	improved risk assessment	Early detection			binaryclassification; decision tree [23], k-nearest neighbour [24], logisticregression [25], Naïve Bayes [26], deep feedforward NN, random forest[27] and SVM.		routine data from first trimester screening (ethnicity,smoking, maternal age, patient weight, gestational age and NT, PAPP-Aand fhCGβmeasurements)	human	3 Datasets (2 Canadian, 1 UK)	2 Datasets (1 Canadian, 1 UK) 137 down syndrom, 1067 control		1 Dataset (1 Canadian) 102 cases, 544 control		10-fold cross-validatio	The result of the 10-fold cross validation process was that the NNmodels performed the best overall, with median AUCs of 0.97 or better(Fig. 2D). SVM and Naïve Bayes also performed well with median AUCs0.96 and 0.97, but the latter had a serious outlier of 0.84. LogisticRegression also performed well with median AUC of 0.97, but it had anoutlier of 0.89.	The algorithm training and selection phase on different machinelearning algorithms confirmed previousfindings [19] that SVM and NNmodel perform better over KNN, Decision Tree and Naïve Bayes models
Down syndrome	268316	Point prevalence	1-5 / 10 000	Class only	0.00	Rare disorder with RCH resources uncovered otherwise	ok	2018	Catic, Aida; Gurbeta, Lejla; Kurtovic-Kozaric, Amina; Mehmedbasic, Senad; Badnjevic, Almir	Application of Neural Networks for classification of Patau, Edwards, Down, Turner and Klinefelter Syndrome based on first trimester maternal serum screening data, ultrasonographic findings and patient demographics.	Pubmed	BMC Medical Genomics	Badnjevic, A.	Bosnia and Herzegovina	Department of Genetics and Bioengineering, International Burch University, Francuske revolucije bb, Ilidza, 71210, Sarajevo, Bosnia and Herzegovina	Eingeschlossen	improved risk assessment	Early detection			Elman recurrent artificial neural network, Single hidden layer feedforward ANN with back-propagation		maternal serum pregnancy-associated plasma protein A (PAPP-A) and free beta human chorionic gonadotropin (β-hCG), fetal nuchal translucency thickness, the presence or absence of the nasal bone was observed using ultrasound.	human	2500 women, 40% were with disease classification and 60% were of healthy subjects. Out of samples with confirmed diagnosis of prenatal syndrome most were of Klinefelter Syndrome (26.83%), followed with Down syndrome (24.31%), Edwards Syndrome (19.17%), Turner Syndrome (16.11%) and Patau Syndrome (13.58%).	0.8	0.2		The database consisted of 2500 pregnant women data who received a routine antenatal care between January 2000 and December 2016.	k-fold cross validation	sensitivity of 92.00% was achieved for feedforward neural network architecture. The sensitivity of feedback neural network was higher and the value was 99.00% Average accuracy of feedforward neural network was 89.6% and for feedback was 98.8%
Down syndrome	268316	Point prevalence	1-5 / 10 000	Class only	0.00	Rare disorder with RCH resources uncovered otherwise	ok	2019	Kulan, Handan; Dag, Tamer	In silico identification of critical proteins associated with learning process and immune system for Down syndrome.	Pubmed	PLoS one	Dag, T.	Turkey	Computer Engineering Department, Kadir Has University, Istanbul, Turkey	Eingeschlossen	identification of critical proteins	research		forward feature selection	deep neural network, gradient boosting tree, support vector machine and random forest classification methods		proteins	mice	38 control mice and 34 trisomic Ts65Dn mice. 15 samples (three replicates of a five-point dilution series) are extracted from each mouse, resulting in 1080 samples.	0.7	30#		retrospective	5 fold cross validation	DNN and SVM achieved the highest overall classification accuracy followed by random forest and then gradient boosted tree. It can be seen that our feature subset gives higher accuracy results for all classification techniques. For example, while the accuracy of Random Forest was 0.902, it is increased to 0.963. Also, it is observed that the highest accuracy is obtained with SVM with a value of 0.…	In conclusion, our work described in this paper provides better learning model and shows that proteins which are found to be related to the L/M and the immune system are critical in successful learning.
Down syndrome	268316	Point prevalence	1-5 / 10 000	Class only	0.00	Rare disorder with RCH resources uncovered otherwise	ok	2017	Contestabile, Andrea; Magara, Salvatore; Cancedda, Laura	The GABAergic Hypothesis for Cognitive Disabilities in Down Syndrome.	Pubmed					Kein Machine Learning Algorithmus
Down syndrome	268316	Point prevalence	1-5 / 10 000	Class only	0.00	Rare disorder with RCH resources uncovered otherwise	ok	2017	Cole, James H.; Annus, Tiina; Wilson, Liam R.; Remtulla, Ridhaa; Hong, Young T.; Fryer, Tim D.; Acosta-Cabronero, Julio; Cardenas-Blanco, Arturo; Smith, Robert; Menon, David K.; Zaman, Shahid H.; Nestor, Peter J.; Holland, Anthony J.	Brain-predicted age in Down syndrome is associated with beta amyloid deposition and cognitive decline.	Pubmed	Neurobiology of Aging	Holland, A.J.	UK	Cambridge Intellectual and Developmental Disabilities Research Group, Department of Psychiatry, University of Cambridge, Cambridge, UK	Eingeschlossen	predict age (i.e., brain-predicted age) in people with DS and typically developing controls	Predict Outcome			logistic regressions for categorical outcome variable (PiB-status, CAMDEX classification)	(A) Once in similarity matrix form, the training participants' data were used as predictors in a Gaussian Processes regression model with age as the outcome variable. (B) Model accuracy was assessed in a 10-fold cross-validation procedure, comparing brain-predicted age with original chronological age labels. (C) Model coefficients learned during training were then applied to the data from DS part…	MRI & PET Scan	human	46 cases, 30 controls To define a multivariate model of healthy brain structure across the lifespan, data were collated from publicly available sources. This included N = 2001 typically developing, healthy individuals				retrospective	10-fold cross-validation	The machine learning model accurately predicted chronological age in the training dataset, based on T1-weighted MRI. Ten-fold cross-validation resulted in a correlation between brain-predicted age and chronological age of r = 0.94 (p = 0.001, corrected after 1000 permutations) and explained 88% of the variance (R2). The MAE of prediction = 5.02 years and the RMSE = 6.31 years.
Down syndrome	268316	Point prevalence	1-5 / 10 000	Class only	0.00	Rare disorder with RCH resources uncovered otherwise	ok	2018	Feng, Bing; Hoskins, William; Zhang, Yan; Meng, Zibo; Samuels, David C.; Wang, Jiandong; Xia, Ruofan; Liu, Chao; Tang, Jijun; Guo, Yan	Bi-stream CNN Down Syndrome screening model based on genotyping array.	Pubmed	BMC Medical Genomics	Guo, Y.	USA	School of Medicine,The University of New Mexico, Albuquerque, 87131, NM, USA	Eingeschlossen	screen/predict the occurrence of DS	Early detection		SVM, Random Forest, and Decision Tree	bi-stream convolutional neural networks model	Our bi-stream CNN model was merged from two branch CNN models. Each branch CNN model had one input layer, three convolutional hidden layers, and one max pooling layer. We fed two input chromosome SNP maps to the two branch CNN models at the same time. Two branch CNN models were further merged into one CNN model in the sixth layer, which was also a convolutional hidden layer. Figure 4 showed the d…	Genomics	human	There were total of 378 samples, including 63 DS samples and 315 control samples				retrospective		The CNN model could achieve 99.3% accuracies with very low false-positive and false-negative rates. Even though the conventional learning algorithms also obtained over 96% accuracies, their high false negative-rates made them hard to be applied in real life clinical screening test.
Down syndrome	268316	Point prevalence	1-5 / 10 000	Class only	0.00	Rare disorder with RCH resources uncovered otherwise	ok	2016	Matthews, Dawn C.; Lukic, Ana S.; Andrews, Randolph D.; Marendic, Boris; Brewer, James; Rissman, Robert A.; Mosconi, Lisa; Strother, Stephen C.; Wernick, Miles N.; Mobley, William C.; Ness, Seth; Schmidt, Mark E.; Rafii, Michael S.	Dissociation of Down syndrome and Alzheimer's disease effects with imaging.	Pubmed					Kein Machine Learning Algorithmus
Down syndrome	268316	Point prevalence	1-5 / 10 000	Class only	0.00	Rare disorder with RCH resources uncovered otherwise	ok	2018	Pan, Xiaoyong; Hu, Xiaohua; Zhang, Yu Hang; Feng, Kaiyan; Wang, Shao Peng; Chen, Lei; Huang, Tao; Cai, Yu Dong	Identifying Patients with Atrioventricular Septal Defect in Down Syndrome Populations by Using Self-Normalizing Neural Networks and Feature Selection.	Pubmed	MDPI	Yu Dong Cai 1	China	College of Life Science, Shanghai University, Shanghai 200444, China	Eingeschlossen	distinguish DS patients with AVSD from those without AVSD	Diagnosis		Self-Normalizing Neural Network Algorithm, Random Forest Algorithm	The encoded features were ranked by the reliable Monte Carlo feature selection (MCFS) method to obtain a ranked feature list. Based on this feature list, we used a two-stage incremental feature selection to construct two series of feature subsets and applied SNNs to build classifiers to identify optimal features. R		Genomics	human	236 cases, 290 controls (52842 probes on chromosome 21)			/	retrospective	10-fold cross-validation	Results show that 2737 optimal features were obtained, and the corresponding optimal SNN classifier constructed on optimal features yielded a Matthew’s correlation coefficient (MCC) value of 0.748. For comparison, random forest was also used to build classifiers and uncover optimal features. This method received an optimal MCC value of 0.582 when top 132 features were utilized.
Down syndrome	268316	Point prevalence	1-5 / 10 000	Class only	0.00	Rare disorder with RCH resources uncovered otherwise	ok	2013	Zhao, Qian; Rosenbaum, Kenneth; Okada, Kazunori; Zand, Dina J.; Sze, Raymond; Summar, Marshall; Linguraru, Marius George	Automated Down syndrome detection using facial photographs.	Pubmed	IEEE	Linguraru, M.G.	USA	Sheikh Zayed Institute for Pediatric Surgical Innovation, Children's National Medical Center, Washington DC 20010 USA	Eingeschlossen	down syndrome detection using facial photographs	diagnosis			The SVM [15] with RBF kernel, linear SVM, k-NN [16], and RF classifiers		images	human	50 cases, 50 controls				retrospective	Leave-one-out validation	The best performance achieved 94.6% accuracy, 93.3% precision and 95.5% recall by using support vector machine with radial basis function kernel.	The results demonstrate the robustness of the technique to analyze highly variable photographic data, and the potential for computer-aided diagnosis for Down syndrome from home photography
Down syndrome	268316	Point prevalence	1-5 / 10 000	Class only	0.00	Rare disorder with RCH resources uncovered otherwise	ok	2015	Witton, J.; Padmashri, R.; Zinyuk, L. E.; Popov, V. I.; Kraev, I.; Line, S. J.; Jensen, T. P.; Tedoldi, A.; Cummings, D. M.; Tybulewicz, V. L. J.; Fisher, E. M. C.; Bannerman, D. M.; Randall, A. D.; Brown, J. T.; Edwards, F. A.; Rusakov, D. A.; Stewart, M. G.; Jones, M. W.	Hippocampal circuit dysfunction in the Tc1 mouse model of Down syndrome.	Pubmed					Kein Machine Learning Algorithmus
Down syndrome	268316	Point prevalence	1-5 / 10 000	Class only	0.00	Rare disorder with RCH resources uncovered otherwise	raus	2015	De Vreese, L. P.; Gomiero, T.; Uberti, M.; De Bastiani, E.; Weger, E.; Mantesso, U.; Marangoni, A.	Functional abilities and cognitive decline in adult and aging intellectual disabilities. Psychometric validation of an Italian version of the Alzheimer's Functional Assessment Tool (AFAST): analysis of its clinical significance with linear statistics and artificial neural networks.	Pubmed	Journal of Intellectual Disability Research	Marangoni, A	Italy	ANFFAS Trentino onlus, Trento, Italy	Eingeschlossen	highlight the interconnections between socio‐demographic and clinical variables	research			adaptive artificial system (AutoContractive Maps, AutoCM	association strengths may be easily visualised by transforming weights into physical distances, visual mapping of the complex web of connection schemes among variables, and greatly facilitates the identification of the variables that play a key role in the schemes,	Scales, Questionnairs	human	61 cases				Interviews			artificial neural networks in general, is intended to be only an exemplification of the future possibilities of analysis that can come to distinguish, both individually and in groups, the ‘weights’ of different (apparently independent) variables. This novel way of analysing data may allow us to develop more appropriate projects of assistance or of reactivation at the individual level or in small …	sample size is small
Down syndrome	268316	Point prevalence	1-5 / 10 000	Class only	0.00	Rare disorder with RCH resources uncovered otherwise		2014	Zhao, Qian; Okada, Kazunori; Rosenbaum, Kenneth; Kehoe, Lindsay; Zand, Dina J.; Sze, Raymond; Summar, Marshall; Linguraru, Marius George	Digital facial dysmorphology for genetic screening: Hierarchical constrained local model using ICA.	Pubmed		Linguraru, M.G.			Doppelt zu Automated Down syndrome detection using facial photographs)
Down syndrome	268316	Point prevalence	1-5 / 10 000	Class only	0.00	Rare disorder with RCH resources uncovered otherwise	raus	2013	Hemmati, Sahel; Ahmadlou, Mehran; Gharib, Masoud; Vameghi, Roshanak; Sajedi, Firoozeh	Down syndrome's brain dynamics: analysis of fractality in resting state.	Pubmed	Cognitive Neurodynamics	Sajedi, F.	Iran	Pediatric Neurorehabilitation Research CenterUniversity of Social Welfare and Rehabilitation SciencesTehranIran	Eingeschlossen	evaluation of the dynamical changes in the DS brain	research		machine classification was applied to differentiate the discriminative fractality of the brain activity between the DS and normal groups	enhanced probabilistic neural network (EPNN)		EEG Signal (KFD algorithm)	human	20 cases and 22 control	0.7	0.3		Study	random sub-sampling cross-validation (100x)	An accuracy of 95.8 % was obtained for discriminating the normal and DS subjects, with a specificity of 92.7 % and a sensitivity of 99.2 %.	Furthermore, the high accuracy of 95.8 % obtained by the EPNN classifier, in discrimination of the normal and DS children, shows the potential of nonlinear dynamic analysis of the brain (e.g. complexity) for revealing the underlying neuropathophysiology of the DS brain, which in turn can serve as a diagnostic method as well as a candidate for monitoring cognitive and language rehabilitation outco…
Down syndrome	268316	Point prevalence	1-5 / 10 000	Class only	0.00	Rare disorder with RCH resources uncovered otherwise	ok	2011	Nguyen, Cao D.; Costa, Alberto C. S.; Cios, Krzysztof J.; Gardiner, Katheleen J.	Machine learning methods predict locomotor response to MK-801 in mouse models of down syndrome.	Pubmed	Journal of Neurogenetics	Gardiner, K.J.	Poland	Intellectual and Developmental Disabilities Research Center, and Neuroscience Program; IITiS, Polish Academy of Sciences, Krakow, PolandCorrespondencekatheleen.gardiner@ucdenver.edu	Eingeschlossen	predicts behavioral outcome (level of locomotor activity) in response to treatment	Predict Treatment Response		simple linear Naïve Bayes classifier			input: protein profiles output: acitvity level	mice							Using these five features, accuracies of up to 88% in prediction of locomotor activity were achieved.			Kein Volltext verfügbar
Down syndrome	268316	Point prevalence	1-5 / 10 000	Class only	0.00	Rare disorder with RCH resources uncovered otherwise	raus	2015	Zhang, Lei; Huang, Ying; Chen, Jia-Yin; Ding, Yu-Qiang; Song, Ning-Ning	DSCAM and DSCAML1 regulate the radial migration and callosal projection in developing cerebral cortex.	Pubmed					Kein MAchine Learning Algorithmus
Down syndrome	268316	Point prevalence	1-5 / 10 000	Class only	0.00	Rare disorder with RCH resources uncovered otherwise	raus	2015	Yin, Zhijun; Fabbri, Daniel; Rosenbloom, S. Trent; Malin, Bradley	A Scalable Framework to Detect Personal Health Mentions on Twitter.	Pubmed	JMIR Med Inform	Malin, B.	USA	1Dept. of Electrical Engineering & Computer Science, Vanderbilt University, Nashville, TN, United States 2Dept. of Biomedical Informatics, Vanderbilt University, Nashville, TN, United States	Eingeschlossen	develop a scalable framework to detect personal health status mentions on Twitter	Early detection		Homogeneous and Heterogeneous Classification			Tweets	human	261,468,446 tweets were subject to a filter composed of keywords for 34 health issues, resulting in 281,357 tweets				May 7, 2014 and July 23, 2014		First, it should be noted that each homogeneous classifier outperforms the heterogeneous classifiers when testing the corresponding health issue tweets, but such classifiers do not generalize
Eosinophilic esophagitis	73247	Point prevalence	1-5 / 10 000	Value and class	40.08	Rare gastroenterologic disease	ok	2018	Sallis, Benjamin F.; Erkert, Lena; Monino-Romero, Sherezade; Acar, Utkucan; Wu, Rina; Konnikova, Liza; Lexmond, Willem S.; Hamilton, Matthew J.; Dunn, W. Augustine; Szepfalusi, Zsolt; Vanderhoof, Jon A.; Snapper, Scott B.; Turner, Jerrold R.; Goldsmith, Jeffrey D.; Spencer, Lisa A.; Nurko, Samuel; Fiebiger, Edda	An algorithm for the classification of mRNA patterns in eosinophilic esophagitis: Integration of machine learning.	Pubmed	Journal of Allergy and Clinical Immunology	Fiebiger, E.	USA	Department of Pediatrics, Division of Gastroenterology, Hepatology and Nutrition, Boston Children's Hospital, Boston, Mass	Eingeschlossen	establish a diagnostic probability score			Following weighted factor analysis, p(EoE) was determined by random forest classification			Genomics (mRNA(	human	79 controls, and 114 cases	EoE: 38, control: 49, GERD: 26	EoE: 22, control: 30, GERD: 15	EoE: 8, GERD: 5	retrospective		successfully identified EoE with high accuracy (sensitivity: 90.9%, specificity: 93.2%, area under the curve: 0.985) and improved diagnosis of equivocal cases by 84.6%	The development of intelligent data analysis from a machine learning perspective provides exciting opportunities to improve diagnostic precision and improve patient care in EoE.
Eosinophilic esophagitis	73247	Point prevalence	1-5 / 10 000	Value and class	40.08	Rare gastroenterologic disease	ok	2018	Sallis, Benjamin F.; Acar, Utkucan; Hawthorne, Kelsey; Babcock, Stephen J.; Kanagaratham, Cynthia; Goldsmith, Jeffrey D.; Rosen, Rachel; Vanderhoof, Jon A.; Nurko, Samuel; Fiebiger, Edda	A Distinct Esophageal mRNA Pattern Identifies Eosinophilic Esophagitis Patients With Food Impactions.	Pubmed					Kein Machine Learning Algorithmus
Esophageal atresia	1199	Point prevalence	1-5 / 10 000	Class only	0.00	Rare developmental defect during embryogenesis	ok	2019	Ure, Benno	Esophageal atresia, Europe, and the future: BAPS Journal of Pediatric Surgery Lecture.	Pubmed					Kein Machine Learning Algorithmus
Esophageal atresia	1199	Point prevalence	1-5 / 10 000	Class only	0.00	Rare developmental defect during embryogenesis	ok	2012	Liu, X. M.; Aras-Lopez, R.; Martinez, L.; Tovar, J. A.	Abnormal development of lung innervation in experimental esophageal atresia.	Pubmed					Kein Machine Learning Algorithmus
Fragile X syndrome	908	Point prevalence	1-5 / 10 000	Value and class	32.50	Rare developmental defect during embryogenesis	ok	2017	Liu, Dai-Chi; Seimetz, Joseph; Lee, Kwan Young; Kalsotra, Auinash; Chung, Hee Jung; Lu, Hua; Tsai, Nien-Pei	Mdm2 mediates FMRP- and Gp1 mGluR-dependent protein translation and neural network activity.	Pubmed					Kein Machine Learning Algorithmus
Fragile X syndrome	908	Point prevalence	1-5 / 10 000	Value and class	32.50	Rare developmental defect during embryogenesis	ok	2018	Jewett, Kathryn A.; Lee, Kwan Young; Eagleman, Daphne E.; Soriano, Stephanie; Tsai, Nien-Pei	Dysregulation and restoration of homeostatic network plasticity in fragile X syndrome mice.	Pubmed					Kein Machine Learning Algorithmus
Fragile X syndrome	908	Point prevalence	1-5 / 10 000	Value and class	32.50	Rare developmental defect during embryogenesis	ok	2018	Knoth, Inga Sophia; Lajnef, Tarek; Rigoulot, Simon; Lacourse, Karine; Vannasing, Phetsamone; Michaud, Jacques L.; Jacquemont, Sebastien; Major, Philippe; Jerbi, Karim; Lippe, Sarah	Auditory repetition suppression alterations in relation to cognitive functioning in fragile X syndrome: a combined EEG and machine learning approach.	Pubmed	Journal of Neurodevelopmental Disorders	Sarah Lippé	Canada	Neuroscience of Early Development (NED), 90 Avenue Vincent-D’indy, Montreal, QC, H2V 2S9, Canada	Eingeschlossen	predict cognitive functioning levels across FXS participants based on single-trial RS features	research			support vector machine		EEG Signal		14 FXS participants and 25 neurotypical controls	in each fold, a model is trained on single-trial RS features from ten participants (5 per NVIQ subgroup) and tested on the single trials from the two remaining participants (1 from each class).			Study	leave-two-subject-out cross-validation across the group of FXS participants	More precisely, this was achieved using single-trial RS changes observed between the first and fourth presentations (FR 1–4), yielding 65.2% correct classification, and also between the second and fourth presentations (FR 2–4), with 64.4% correct classifications.	the highest decoding accuracy, was observed over the frontal-right ROI.	These problems result in selection bias, since participants with severe ID and intense behavioural problems can rarely be tested, and as such, we are not able to investigate the full spectrum of FXS.Due to difficulties inherent to rare disease studies, our sample size is small, especially in the exploratory analysis in the median-split subgroups.
Fragile X syndrome	908	Point prevalence	1-5 / 10 000	Value and class	32.50	Rare developmental defect during embryogenesis	ok	2018	Zhu, Pingping; Li, Jialing; Zhang, Liting; Liang, Zhanrong; Tang, Bin; Liao, Wei-Ping; Yi, Yong-Hong; Su, Tao	Development-related aberrations in Kv1.1 alpha-subunit exert disruptive effects on bioelectrical activities of neurons in a mouse model of fragile X syndrome.	Pubmed					Kein Machine Learning Algorithmus
Fragile X syndrome	908	Point prevalence	1-5 / 10 000	Value and class	32.50	Rare developmental defect during embryogenesis	ok	2018	Mailick, Marsha R.; Movaghar, Arezoo; Hong, Jinkuk; Greenberg, Jan S.; DaWalt, Leann S.; Zhou, Lili; Jackson, Jonathan; Rathouz, Paul J.; Baker, Mei W.; Brilliant, Murray; Page, David; Berry-Kravis, Elizabeth	Health Profiles of Mosaic Versus Non-mosaic FMR1 Premutation Carrier Mothers of Children With Fragile X Syndrome.	Pubmed	Frontiers in genetics	Berry-Kravis, E.	USA	Department of Neurological Sciences and Biochemistry, Rush University Medical Center, Chicago, IL, United States	Eingeschlossen	identify symptoms and conditions that correctly classified mothers with respect to mosaicism	Research	supervised		Random Forest		Genomics, interview, questionnaire	human	100 cases				Study	stratified 10-fold cross validation	random forest yielded significantly better classification than random classification, with overall area under the receiver operating characteristic curve (AUROC) of 0.737. With respect to each mosaicism group, the classifier successfully identified non-mosaic PM cases, PM mosaic and PM/FM mosaic with AUROC of 0.716, 0.755, and 0.75, respectively
Fragile X syndrome	908	Point prevalence	1-5 / 10 000	Value and class	32.50	Rare developmental defect during embryogenesis	ok	2015	Kaufmann, Markus; Schuffenhauer, Ansgar; Fruh, Isabelle; Klein, Jessica; Thiemeyer, Anke; Rigo, Pierre; Gomez-Mancilla, Baltazar; Heidinger-Millot, Valerie; Bouwmeester, Tewis; Schopfer, Ulrich; Mueller, Matthias; Fodor, Barna D.; Cobos-Correa, Amanda	High-Throughput Screening Using iPSC-Derived Neuronal Progenitors to Identify Compounds Counteracting Epigenetic Gene Silencing in Fragile X Syndrome.	Pubmed	Sage Journals	Cobos-Correa, A.	Switzerland	Center of Proteomic Chemistry, Novartis Institutes for Biomedical Research, Novartis Campus, Basel, Switzerland	Eingeschlossen					random forest model	trained based on phenotype of the positive controls For each cell culture batch, a random forest model was trained separately based on these transformed descriptors	High-Content Imaging Assay, Small Interfering RNA and Complementary DNA Transfection	human	50,000-compound set with a robust and reproducible assay performance in 384-well plates,	0.8	0.2		retrospektive		As expected, data analysis using KS and random forest led to two hit lists, which did not totally overlap since each method analyzes slightly different phenotypes. Random forest analysis was more sensitive than KS (Fig. 4C), but 5-aza-2′-deoxycytidine could be detected as a hit with both methods.
Fragile X syndrome	908	Point prevalence	1-5 / 10 000	Value and class	32.50	Rare developmental defect during embryogenesis	ok	2010	Bertone, Armando; Hanck, Julie; Kogan, Cary; Chaudhuri, Avi; Cornish, Kim	Associating neural alterations and genotype in autism and fragile x syndrome: incorporating perceptual phenotypes in causal modeling.	Pubmed					Kein Machine Learning Algorithmus
Fragile X syndrome	908	Point prevalence	1-5 / 10 000	Value and class	32.50	Rare developmental defect during embryogenesis	ok	2017	Tay, Andy; Di Carlo, Dino	Magnetic Nanoparticle-Based Mechanical Stimulation for Restoration of Mechano-Sensitive Ion Channel Equilibrium in Neural Networks.	Pubmed					Kein Machine Learning Algorithmus
Fragile X syndrome	908	Point prevalence	1-5 / 10 000	Value and class	32.50	Rare developmental defect during embryogenesis	ok	2016	Chiocchetti, A. G.; Haslinger, D.; Stein, J. L.; de la Torre-Ubieta, L.; Cocchi, E.; Rothamel, T.; Lindlar, S.; Waltes, R.; Fulda, S.; Geschwind, D. H.; Freitag, C. M.	Transcriptomic signatures of neuronal differentiation and their association with risk genes for autism spectrum and related neuropsychiatric disorders.	Pubmed	Translational Psychiatry	Freitag, C.M>	Germany	Department of Child and Adolescent Psychiatry, Psychosomatics and Psychotherapy, University Hospital Frankfurt, JW Goethe University Frankfurt, Frankfurt am Main, Germany	Eingeschlossen	Implemented an optimal neuronal differentiation protocol of this system and evaluated neurodevelopment at the transcriptomic level	Research		CoNTExT analysis: We used the recently developed framework of algorithms matching in vitro mRNA expression signatures to transcriptomic atlases of in vivo brain development. The CoNTExT algorithm (http://context.semel.ucla.edu/) is a machine-learning framework that determines the temporal and regional identity as well as preservation of co-regulated modules based on expression signatures from 18 …	CoNTExT framework9 was used to estimate differentiation stage and brain-regional identity of our cell model	Accuracy is dependent on the overlap in gene signatures between the in vitro and the in vivo data. Given a −log10(P-value)=299 in the RRHO analysis, the accuracy of predictions was estimated to be >96%.	Genomics	human	N=11 392)	The accuracy of predictions can be estimated based on empirical modelling using rank–rank hypergeometric overlap (RRHO) tests provided in the original publication by Stein et al.9			retrospektive		Mapping of transcriptional signatures of mid-fetal cortical layers from gestational stage 5–6 (ref. 18) revealed that sRA-BDNF and cRA+BDNF treatments can model the transition of cells from the ventricular layers to the subplate layer, where the cRA+BDNF system showed highest significance and accuracy of prediction (96% for stage and above 85% for regional identity;	The accuracy of predictions can be estimated based on empirical modelling using rank–rank hypergeometric overlap (RRHO) tests provided in the original publication by Stein et al.9
Fragile X syndrome	908	Point prevalence	1-5 / 10 000	Value and class	32.50	Rare developmental defect during embryogenesis	ok	2015	Siekmeier, Peter J.	Computational modeling of psychiatric illnesses via well-defined neurophysiological and neurocognitive biomarkers.	Pubmed					Ist Review
Fragile X syndrome	908	Point prevalence	1-5 / 10 000	Value and class	32.50	Rare developmental defect during embryogenesis	ok	2015	Reinhard, Sarah M.; Razak, Khaleel; Ethell, Iryna M.	A delicate balance: role of MMP-9 in brain development and pathophysiology of neurodevelopmental disorders.	Pubmed					Kein Machine Learning Algorithmus
Gastroschisis	2368	Point prevalence	1-5 / 10 000	Class only	0.00	Rare developmental defect during embryogenesis	ok	2019	Weber, Kari A.; Yang, Wei; Carmichael, Suzan L.; Padula, Amy M.; Shaw, Gary M.	A machine learning approach to investigate potential risk factors for gastroschisis in California.	Pubmed	Birth defects research	Shaw, G.M.	USA	Department of Pediatrics, Division of Neonatology, Stanford University School of Medicine, Stanford, California	Eingeschlossen	risk factors for gastroschisis	Prevention			random forest, logistic regression model		maternal responses to 183 questions (219 variables)	human	Gruppe <20 Jahre: Cases(n= 109)Controls(n= 181) Gruppe >20 Jahre: Cases(n= 159)Controls(n= 1,022				California Center of the National Birth Defects Prevention Study,			We did not discover many previously unreported associations, despite our novel approach to generate new hypotheses. However, our results do add evidence to some previously proposed risk factors.
Giant cell arteritis	397	Point prevalence	1-5 / 10 000	Class only	0.00	Rare systemic or rheumatologic disease	ok	2019	Ing, Edsel B.; Miller, Neil R.; Nguyen, Angeline; Su, Wanhua; Bursztyn, Lulu L. C. D.; Poole, Meredith; Kansal, Vinay; Toren, Andrew; Albreki, Dana; Mouhanna, Jack G.; Muladzanov, Alla; Bernier, Mikael; Gans, Mark; Lee, Dongho; Wendel, Colten; Sheldon, Claire; Shields, Marc; Bellan, Lorne; Lee-Wing, Matthew; Mohadjer, Yasaman; Nijhawan, Navdeep; Tyndel, Felix; Sundaram, Arun N. E.; Ten Hove, Mart…	Neural network and logistic regression diagnostic prediction models for giant cell arteritis: development and validation.	Pubmed	Clinical Ophthalmology	Torun, N	USA	Ophthalmology, Harvard University, Boston, MA, USA	Eingeschlossen							The predictor variables were age, gender, new onset headache (HA), clinical temporal artery abnormality (TAabn), jaw claudication (JC), permanent retinal, optic nerve or visual pathway ischemic VL, diplopia, pre-steroid erythrocyte sedimentation rate (ESR), pre-steroid C-reactive protein (CRP) divided by the upper limit of normal (for vasculitis) for each lab, and pre-steroid platelet level.	human	300 cases, 901 controls	1.181	311	341	study	10 fold cross validation	Internal validation of the LR model with tenfold cross validation and bootstrap was consistent with good predictive performance with an area under the receiving operating characteristic (AUROC) of 0.806 (95% CI, 0.777, 0.836). Internal validation of the NN model with tenfold cross validation, with one hidden layer and four nodes, with transform covariates with absolute penalty method showed an AU…	Both the NN and LR prediction models had good discrimination, but the NN model had fewer FNs. Prediction models aid in the objective triage of patients with suspected GCA and can improve the diagnostic yield of TABx, but they are not a substitute for TABx. No prediction model is infallible and misclassification is an ongoing concern, especially in a disease such as GCA with protean clinical manif…		The strengths of this study include its size, generalizability, external validation, compliance with TRIPOD guidelines, the prediction of GCA risk prior to TABx, combined application of clinical predictors such as VL plus bloodwork, maintenance of continuous variables, online calculator for the LR and NN models, the consistency of our utility rate and biopsy lengths with the published literature,…
Hereditary hemorrhagic telangiectasia	774	Point prevalence	1-5 / 10 000	Value and class	16.00	Rare developmental defect during embryogenesis	ok	2013	Lux, Andreas; Muller, Ralf; Tulk, Mark; Olivieri, Carla; Zarrabeita, Roberto; Salonikios, Theresia; Wirnitzer, Bernhard	HHT diagnosis by Mid-infrared spectroscopy and artificial neural network analysis.	Pubmed	Orphanet Journal of Rare Diseases	Wirnitzer , B.	Germany	Institute of Digital Signal Processing, Mannheim University of Applied Sciences, Mannheim, Germany	Eingeschlossen	evaluate if Mid-IR spectroscopy can be used for the diagnosis of HHT.	Diagnosis		supervised classification	Artificial Neural Network (ANN) software Pattern Expert Airspect		Blood, spectrography (image), DNA	human	191 HHT patients, 202 controls	0.9	0.1		study	stratified cross validation, external cross validation	This pilot study by using two different ANN analyses yielded already a sensitivity and specificity of about 95% to 98% depending on, which method, analysis step and what data was used for the calculation	Thus, IR-spectroscopy in combination with Artificial Neural Network (ANN) analysis can be considered to be a serious alternative diagnostic method compared to clinical and genetically based methods.
Hereditary hemorrhagic telangiectasia	774	Point prevalence	1-5 / 10 000	Value and class	16.00	Rare developmental defect during embryogenesis		2015	Botella, Luisa-Maria; Albinana, Virginia; Ojeda-Fernandez, Luisa; Recio-Poveda, Lucia; Bernabeu, Carmelo	Research on potential biomarkers in hereditary hemorrhagic telangiectasia.	Pubmed					Ist Review
Hereditary spherocytosis	822	Point prevalence	1-5 / 10 000	Class only	0.00	Rare hematologic disease	raus	2019	Kim, Geon; Jo, YoungJu; Cho, Hyungjoo; Min, Hyun-Seok; Park, YongKeun	Learning-based screening of hematologic disorders using quantitative phase imaging of individual red blood cells.	Pubmed	Biosensors and Bioinformatics	Park, Y.	Korea	Department of Physics, Korea Advanced Institute of Science and Technology (KAIST), Daejeon 34141, Republic of Korea	Eingeschlossen	pathophysiological condition can be predicted based on the properties of a red blood cell	Patient Outcome			Theimplemented neural network classifier consists of three fully-connectedhidden layers of size 32 with rectified linear units (ReLUs) as the ac-tivation functions (Nair and Hinton, 2010) and a fully-connected outputlayer of sizefive with softmax activation which normalizes the neuralactivation into probabilities		Morphological (Volume, Surface area, Sphericity); Chemical (Hb content, Hb concentration); Mechanical (Membrane fluctuation)	human	1028 RBCs were profiled using cDOT.t he numbers of single-RBC profiling data items are 437, 99, 166, 86, and 240 for the healthycondition, IDA, RET, HS, and DM, respectively	397 foreach pathophysiological condition	40 profiling data items of RBCs under each pa-thophysiological condition		study		The average test accuracy of the clas-sification was 78.7% overfive neural network models that were trainedindependently.heneural network classifier was relatively more sensitive to RET and DM,for which the sensitivities of screening were over 90%, compared withother pathophysiological conditions. The most frequent error was themisclassification of RBCs of healthy individuals as RBCs of DM patien…	Combining the networkpredictions for multiple RBCs led to an accuracy of over 98% by simplyaveraging over 10 RBCs, implying the fruitfulness of informationavailable from QPI.
High-grade dysplasia in patients with Barrett esophagus	231080	Point prevalence	1-5 / 10 000	Value and class	36.00	Rare disorder with RCH resources uncovered otherwise	ok	2018	de Souza, Luis A. Jr; Palm, Christoph; Mendel, Robert; Hook, Christian; Ebigbo, Alanna; Probst, Andreas; Messmann, Helmut; Weber, Silke; Papa, Joao P.	A survey on Barrett's esophagus analysis using machine learning.	Pubmed					Review	35 Paper
High-grade dysplasia in patients with Barrett esophagus	231080	Point prevalence	1-5 / 10 000	Value and class	36.00	Rare disorder with RCH resources uncovered otherwise	ok	2018	Vennalaganti, Prashanth R.; Kaul, Vivek; Wang, Kenneth K.; Falk, Gary W.; Shaheen, Nicholas J.; Infantolino, Anthony; Johnson, David A.; Eisen, Glenn; Gerson, Lauren B.; Smith, Michael S.; Iyer, Prasad G.; Lightdale, Charles J.; Schnoll-Sussman, Felice; Gupta, Neil; Gross, Seth A.; Abrams, Julian; Haber, Gregory B.; Chuttani, Ram; Pleskow, Douglas K.; Kothari, Shivangi; Goldblum, John R.; Zhang, …	Increased detection of Barrett's esophagus-associated neoplasia using wide-area trans-epithelial sampling: a multicenter, prospective, randomized trial.	Pubmed					Kein Machine Learning Algorithmus
High-grade dysplasia in patients with Barrett esophagus	231080	Point prevalence	1-5 / 10 000	Value and class	36.00	Rare disorder with RCH resources uncovered otherwise	ok	2017	Swager, Anne-Fre; van der Sommen, Fons; Klomp, Sander R.; Zinger, Sveta; Meijer, Sybren L.; Schoon, Erik J.; Bergman, Jacques J. G. H. M.; de With, Peter H.; Curvers, Wouter L.	Computer-aided detection of early Barrett's neoplasia using volumetric laser endomicroscopy.	Pubmed	astrointestinal Endoscopy	Curvers, W. L.	Netherland	Department of Gastroenterology and Hepatology, Catharina Hospital, Eindhoven, the Netherlands	Eingeschlossen	investigate the feasibility of a computer algorithm to identify early BE neoplasia on ex vivo VLE image	Early Detection			Support Vector Machine Discriminant Analysis, AdaBoost, Random Forest, K-Nearest Neighbors, Naïve Bayes, Linear Regression, Logistic Regressio .		ex vivo VLE images	human	30 nondysplastic BE [NDBE] and 30 high-grade dysplasia/early adenocarcinoma images				retrospective	Leave-1-out cross-validation	The AUC was .95, .89, and .91 for the algorithm using the clinical features “layering and signal decay statistics,” “signal intensity distribution,” and “layering,” respectively, compared with .81 for the VLE experts. For the VLE experts a cutoff value of ≥8 points on the prediction score was associated with a sensitivity and specificity of 85% and 68% in the learning phase (20 images) and 83% an…	In fact, compared with VLE experts who scored the same ex vivo VLE images, the algorithm performed even better in identifying neoplasia (AUC, .89-.95 vs .81 for experts). VLE scans contain a large amount of data. Computer-aided detection algorithms will be able to analyze all pixels in a VLE scan and can be trained to recognize abnormal patterns.
Hirschsprung disease	388	Point prevalence	1-5 / 10 000	Class only	0.00	Rare gastroenterologic disease	ok	2019	Moore, Samuel W.; Maluleke, Twananani; El Hosny, Ayman A.	Is Hirschsprung disease a purely neurological condition? A study of the Actin G2 smooth muscle gene in Hirschsprung disease.	Pubmed					Kein Machine Learning Algorithmus
Hirschsprung disease	388	Point prevalence	1-5 / 10 000	Class only	0.00	Rare gastroenterologic disease	ok	2019	Schilling, Florian; Geppert, Carol E.; Strehl, Johanna; Hartmann, Arndt; Kuerten, Stefanie; Brehmer, Axel; Jabari, Samir	Digital pathology imaging and computer-aided diagnostics as a novel tool for standardization of evaluation of aganglionic megacolon (Hirschsprung disease) histopathology.	Pubmed	Cell and Tissue Research	Jabari, S.	Germany	Institute of Anatomy and Cell BiologyFriedrich-Alexander-Universität Erlangen-NürnbergErlangenGermany 2.Institute of PathologyFriedrich-Alexander-Universität Erlangen-NürnbergErlangenGermany	Eingeschlossen	btain a reliable diagnosis	Diagnosis	Supervised & unsupervised		voting ensemble classifier containing a logistic regression classifier, a support vector machine, a decision tree classifier and a random forest classifier	In a second approach, we additionally split up the AM and non-AM groups into two subgroups consisting of suctions biopsies and resections.	Images (immunohistochemically stained for MAP2, calretinin, S100β and GLUT1)	human	31 specimens of 27 patients	56% of the cases,	development set 19%	25% were left for the test set	Study	10-fold cross-validation	Evaluation metrics on the development set had a 95.0% positive predictive value, a sensitivity of 90.4%, a specificity of 85% and a F1 score of 92.3%.	The highest sensitivity in diagnosis is still achieved by experienced pathologists employing H&E-stained specimens to detect neurons within ganglia (Kapur 2006). This study demonstrates that computer-assisted analysis of calretinin and MAP2 stainings is sufficient to diagnose AM. Currently, one limitation of completely automated pathology is the necessity of a manually adapted definition of certa…
Idiopathic pulmonary fibrosis	2032	Point prevalence	1-5 / 10 000	Value and class	11.50	Rare respiratory disease	raus	2018	Walsh, Simon L. F.; Calandriello, Lucio; Silva, Mario; Sverzellati, Nicola	Deep learning for classifying fibrotic lung disease on high-resolution computed tomography: a case-cohort study.	Pubmed	The Lancet	Sverzellati, N.	Italy	Department of Medicine and Surgery, University of Parma, Parma, Italy	Eingeschlossen	automated classification of fibrotic lung disease on high-resolution CT without biopsy	Diagnosis	supervised		deep learning algorithm for provision of automated classification		high-resolution CT	human	1157 anonymised high-resolution CT	n=929;	n=89	n=139	case-cohort study,		The accuracy of the algorithm on test set A was 76·4%, with 92·7% of diagnoses within one category. The median accuracy of the thoracic radiologists on test set B was 70·7% (IQR 65·3–74·7), and the accuracy of the algorithm was 73·3% (93·3% were within one category), outperforming 60 (66%) of 91 thoracic radiologists.	High-resolution CT evaluation by a deep learning algorithm might provide low-cost, reproducible, near-instantaneous classification of fibrotic lung disease with human-level accuracy. These methods could be of benefit to centres at which thoracic imaging expertise is scarce, as well as for stratification of patients in clinical trials.		Volltext nicht verfügbar
Idiopathic pulmonary fibrosis	2032	Point prevalence	1-5 / 10 000	Value and class	11.50	Rare respiratory disease	raus	2019	Christe, Andreas; Peters, Alan A.; Drakopoulos, Dionysios; Heverhagen, Johannes T.; Geiser, Thomas; Stathopoulou, Thomai; Christodoulidis, Stergios; Anthimopoulos, Marios; Mougiakakou, Stavroula G.; Ebner, Lukas	Computer-Aided Diagnosis of Pulmonary Fibrosis Using Deep Learning and CT Images.	Pubmed	Investigative Radiology	Ebner, L.	Switzerland	Department of Diagnostic, Interventional, and Pediatric Radiology, Inselspital, Bern University Hospital, Freiburgstrasse 10, 3010 Bern, Switzerland	Eingeschlossen	evaluation of an integrated pipeline for the automatic classification of IPF.	Diagnosis			INTACT system		Images (CT)	human	54 cases of nonspecific interstitial pneumonia & 51 cases of usual interstitial pneumonia 5 idiopathic NSIP				Retrospective	5-fold cross-validation	Reader 1, reader 2, and CAD demonstrated similar (no significant difference) accuracy for classifying the pulmonary fibrosis, according to the Fleischner Society Guidelines3: 0.6, 0.54, and 0.56, respectively, with P > 0.45. The CAD system achieved an F-score (harmonic mean for precision and recall) of 0.56, whereas the 2 readers on average achieved 0.57 (P = 0.991). Fleischner Pooled Classificat…	In summary, we found that a machine learning-supported computer-aided detection algorithm was able to classify IPF with similar accuracy to a human reader. Moreover, the computer algorithm delivered results comparable to those of radiologists when grouping fibrosis patterns according to the Fleischner Society's newest recommendation.
Idiopathic pulmonary fibrosis	2032	Point prevalence	1-5 / 10 000	Value and class	11.50	Rare respiratory disease	raus	2017	Pankratz, Daniel G.; Choi, Yoonha; Imtiaz, Urooj; Fedorowicz, Grazyna M.; Anderson, Jessica D.; Colby, Thomas V.; Myers, Jeffrey L.; Lynch, David A.; Brown, Kevin K.; Flaherty, Kevin R.; Steele, Mark P.; Groshong, Steve D.; Raghu, Ganesh; Barth, Neil M.; Walsh, P. Sean; Huang, Jing; Kennedy, Giulia C.; Martinez, Fernando J.	Usual Interstitial Pneumonia Can Be Detected in Transbronchial Biopsies Using Machine Learning.	Pubmed	ATS Journals	Martinez, F.J.	USA	Division of Pulmonary and Critical Care Medicine, Weill Cornell Medical College, New York, New York	Eingeschlossen	To develop a genomic classifier in tissue obtained by TBB that distinguishes UIP (Usual interstitial pneumonia) from non-UIP, trained against central pathology as the reference standard.	Diagnosis			Model feature selection and parameter estimation were performed by logistic regression with elastic net penalty (20).		Genomics	human	283 TBB (biopsy) from 84 subjects	53 subjects		31 subjects	study	leave-one-patient-out cross-validation	The top-performing algorithm distinguishes UIP from non-UIP conditions in single TBB samples with an area under the receiver operator characteristic curve (AUC) of 0.86, with specificity of 86% (confidence interval = 71–95%) and sensitivity of 63% (confidence interval = 51–74%) (31 test subjects).	We demonstrate proof of principle that genomic analysis and machine learning improves the utility of TBB for the diagnosis of UIP, with greater sensitivity and specificity than pathology in TBB alone.	Our cohort is limited in size, and was reduced further by attrition due to our pooling requirements. Our cohort has sparse representation of several other ILD subtypes, and potentially difficult-to-categorize conditions, such as chronic (fibrotic) hypersensitivity pneumonitis, fibrotic nonspecific interstitial pneumonia, and connective tissue disease–associated ILD.
Idiopathic pulmonary fibrosis	2032	Point prevalence	1-5 / 10 000	Value and class	11.50	Rare respiratory disease	ruas	2018	Choi, Yoonha; Liu, Tiffany Ting; Pankratz, Daniel G.; Colby, Thomas V.; Barth, Neil M.; Lynch, David A.; Walsh, P. Sean; Raghu, Ganesh; Kennedy, Giulia C.; Huang, Jing	Identification of usual interstitial pneumonia pattern using RNA-Seq and machine learning: challenges and solutions.	Pubmed	BMC Medical Genomics	Huang, J.	USA	Veracyte, Inc, 6000 Shoreline Court, Suite 300, South San Francisco, CA, 94080, USA	Eingeschlossen	developed a classifier using RNA sequencing data that identifies the usual interstitial pneumonia (UIP) pattern for the diagnosis of idiopathic pulmonary fibrosis	Diagnosis		robust binary classifier	andom forest, support vector machine (SVM), gradient boosting, neural network and penalized logistic regression [18]	Ensemble models were also examined by combining individual machine learning methods via weighted average of scores of individual models	Genomics	human		113. (53 cases, 37 non cases)	88 (23 cases, 26 controls)		Study	5-fold cross-validation and leave-one-patient-out cross-validation	Overall, the linear models such as the penalized regression model (cvAUC = 0.89) outperformed non-linear tree-based models such as random forest (cvAUC = 0.83) and gradient boosting (cvAUC = 0.84).	The best performance was achieved by (1) the ensemble model of SVMs with linear and radial kernels, and (2) penalized logistic regression; both of which had cvAUC = 0.8	However, with the heterogeneity among diseases and the small sample size, CV performance on all models was found to vary significantly depending on the split.
Idiopathic pulmonary fibrosis	2032	Point prevalence	1-5 / 10 000	Value and class	11.50	Rare respiratory disease	raus	2019	Mathai, Susan K.; Humphries, Stephen; Kropski, Jonathan A.; Blackwell, Timothy S.; Powers, Julia; Walts, Avram D.; Markin, Cheryl; Woodward, Julia; Chung, Jonathan H.; Brown, Kevin K.; Steele, Mark P.; Loyd, James E.; Schwarz, Marvin I.; Fingerlin, Tasha; Yang, Ivana V.; Lynch, David A.; Schwartz, David A.	MUC5B variant is associated with visually and quantitatively detected preclinical pulmonary fibrosis.	Pubmed					Keine SE betrachtet
Idiopathic pulmonary fibrosis	2032	Point prevalence	1-5 / 10 000	Value and class	11.50	Rare respiratory disease	raus	2014	Berschneider, Barbara; Ellwanger, Daniel C.; Baarsma, Hoeke A.; Thiel, Cedric; Shimbori, Chiko; White, Eric S.; Kolb, Martin; Neth, Peter; Konigshoff, Melanie	miR-92a regulates TGF-beta1-induced WISP1 expression in pulmonary fibrosis.	Pubmed	The International Journal of Biochemistry & Cell Biology	Königshoff, M.	Germany	Comprehensive Pneumology Center, Helmholtz Zentrum Munchen, University	Eingeschlossen	predicted miR-30a/d and miR-92a target sites in regions of the human WISP1 3′UTR preferentially bound by the miRNA ribonucleoprotein complex	Research		we trained a support vector machine (SVM)			Genomics (conservation, local AU, GU and U content, AU and GC asymmetry bias, compositional entropy, relative position, structural accessibility, and aggregation of mature miRNA patterns)	human					Study	5-fold cross-validation	accuracy of 75.30%	The advantage of this method over existing tools is the classification of mRNA transcript segments into preferable AGO binding sites (AGO+) independent of any miRNA sequence and enables a subsequent search (with or without seed requirement) of miRNA target sites.
Idiopathic pulmonary fibrosis	2032	Point prevalence	1-5 / 10 000	Value and class	11.50	Rare respiratory disease	raus	2019	Raghu, Ganesh; Flaherty, Kevin R.; Lederer, David J.; Lynch, David A.; Colby, Thomas V.; Myers, Jeffrey L.; Groshong, Steve D.; Larsen, Brandon T.; Chung, Jonathan H.; Steele, Mark P.; Benzaquen, Sadia; Calero, Karel; Case, Amy H.; Criner, Gerard J.; Nathan, Steven D.; Rai, Navdeep S.; Ramaswamy, Murali; Hagmeyer, Lars; Davis, J. Russell; Gauhar, Umair A.; Pankratz, Daniel G.; Choi, Yoonha; Huang…	Use of a molecular classifier to identify usual interstitial pneumonia in conventional transbronchial lung biopsy samples: a prospective validation study.	Pubmed	The Lancet	Martinez, F.J.	USA	Division of Pulmonary and Critical Care Medicine, Weill Cornell Medical College, New York, New York	Eingeschlossen	validation of the classifier in 49 patients by comparison with diagnostic histopathology	Diagnosis					CT & Genomic	human	237 Patients (90 Patients RNA)				Prospective Study		The classifier identified usual interstitial pneumonia in transbronchial lung biopsy samples from 49 patients with 88% specificity (95% CI 70–98) and 70% sensitivity (47–87).	The molecular test provided an objective method to aid clinicians and multidisciplinary teams in ascertaining a diagnosis of IPF, particularly for patients without a clear radiological diagnosis, in samples that can be obtained by a less invasive method		Volltext nicht verfügbar
Idiopathic pulmonary fibrosis	2032	Point prevalence	1-5 / 10 000	Value and class	11.50	Rare respiratory disease	raus	2015	Kim, Su Yeon; Diggans, James; Pankratz, Dan; Huang, Jing; Pagan, Moraima; Sindy, Nicole; Tom, Ed; Anderson, Jessica; Choi, Yoonha; Lynch, David A.; Steele, Mark P.; Flaherty, Kevin R.; Brown, Kevin K.; Farah, Humam; Bukstein, Michael J.; Pardo, Annie; Selman, Moises; Wolters, Paul J.; Nathan, Steven D.; Colby, Thomas V.; Myers, Jeffrey L.; Katzenstein, Anna-Luise A.; Raghu, Ganesh; Kennedy, Giuli…	Classification of usual interstitial pneumonia in patients with interstitial lung disease: assessment of a machine learning approach using high-dimensional transcriptional data.	Pubmed	The Lancet	Kennedy, G.C.	USA	Veracyte, South San Francisco, CA, USA	Eingeschlossen	develop a method to diagnose idiopathic pulmonary fibrosis without the patient having to undergo surgery	Diagnosis			microarray classifie		RNA	human	125 surgical lung biopsies from 86 patients (8 samples were identified by the expert panel as usual interstitial pneumonia, 23 as non-specific interstitial pneumonia, 16 as hypersensitivity pneumonitis, four as sarcoidosis, four as respiratory bronchiolitis, two as organising pneumonia, and 18 as subtypes other than usual interstitial pneumonia)	77 samples	48 samples		study		f 92% (95% CI 81–100) and a sensitivity of 82% (64–95)	Our results show that the development of a genomic signature that predicts usual interstitial pneumonia is feasible. These findings are an important first step towards the development of a molecular test that could be applied to bronchoscopy samples, thus avoiding surgery in the diagnosis of idiopathic pulmonary fibrosis.		Volltext nicht verfügbar
Idiopathic pulmonary fibrosis	2032	Point prevalence	1-5 / 10 000	Value and class	11.50	Rare respiratory disease	ok	2019	Shi, Yu; Wong, Weng Kee; Goldin, Jonathan G.; Brown, Matthew S.; Kim, Grace Hyun J.	Prediction of progression in idiopathic pulmonary fibrosis using CT scans at baseline: A quantum particle swarm optimization - Random forest approach.	Pubmed	Artificial Intelligence in Medicine	Kim, G.H.J.	USA	Department of Biostatistics, University of California Los Angeles, USA Department of Radiological Sciences, University of California Los Angeles, USA	Eingeschlossen	Prediction of progression in idiopathic pulmonary fibrosis using CT scans at baseline	Disease Progession	Comparison: The classifiers used included support vector machine (SVM) and shallow neural network (NNET); classifiers using all features (without feature selection) were also included in the comparison. The optimizers used for comparison included the basic version PSO and the Genetic Algorithm (GA).		hybridized Quantum Particle Swarm Optimization and Random Forest	QPSO-RF as an integrated wrapper algorithm that performs HRCT texture feature selection and imaging pattern prediction effectively.	Images (CT)	human	50 images	26	24		retrospective		The QPSO-RF algorithm yielded a model with 19 texture features and achieved 81.8% sensitivity, 82.2% specificity and 82.1% accuracy at the ROI level on the test set in predicting progression at 6 months to 1 year follow-ups.	The algorithm achieves high accuracy with a small number of texture features, outperforming other adopted algorithms		We expect that the performance of this algorithm can improve further with additional information of age, gender, and the pulmonary function tests (PFT), which have been shown to be useful for IPF prognostication
Idiopathic pulmonary fibrosis	2032	Point prevalence	1-5 / 10 000	Value and class	11.50	Rare respiratory disease	raus	2016	Kim, SungHwan; Lin, Chien-Wei; Tseng, George C.	MetaKTSP: a meta-analytic top scoring pair method for robust cross-study validation of omics prediction analysis.	Pubmed					Kein Machine Learning Algorithmus
Idiopathic pulmonary fibrosis	2032	Point prevalence	1-5 / 10 000	Value and class	11.50	Rare respiratory disease	raus	2019	Krauss, Ekaterina; Haberer, Jana; Maurer, Olga; Barreto, Guillermo; Drakopanagiotakis, Fotios; Degen, Maria; Seeger, Werner; Guenther, Andreas	Exploring the Ability of Electronic Nose Technology to Recognize Interstitial Lung Diseases (ILD) by Non-Invasive Breath Screening of Exhaled Volatile Compounds (VOC): A Pilot Study from the European IPF Registry (eurIPFreg) and Biobank.	Pubmed	Journal of Clinical Medicine	Guenther, A.	Germany	Universities of Giessen and Marburg Lung Center (UGMLC), Member of the German Center for Lung Research (DZL), Klinikstr. 33, 35392 Giessen, Germany	Eingeschlossen	evaluate the usefulness of electronic nose (Aeonose®) in the diagnosis of ILDs	Diagnosis		neural networking			Exhaled volatile organic compound (VOC) signatures	human	174 ILD patients (diopathic pulmonary fibrosis (IPF, n = 51)) , 23 patients with chronic obstructive pulmonary disease (COPD), and 33 healthy controls (HC).				study		separation between IPF vs. HC (AUC of 0.95, MCC of 0.73) separating subgroups: IPF vs. COP with MCC 0.49
Immune thrombocytopenic purpura	3002	Point prevalence	1-5 / 10 000	Value and class	25.00	Rare hematologic disease	ok	2016	Zhang, Hong-Wei; Zhou, Pan; Wang, Kai-Zheng; Liu, Jin-Bo; Huang, Yuan-Shuai; Tu, Ye-Tao; Deng, Zheng-Hua; Zhu, Xi-Dan; Hang, Yong-Lun	Platelet proteomics in diagnostic differentiation of primary immune thrombocytopenia using SELDI-TOF-MS.	Pubmed	Clinica Chimica Acta	Hang, Y-L.	CHina	Department of Clinical Laboratory, the Affiliated Hospital of Luzhou Medical College, Luzhou, Sichuan, China	Eingeschlossen	detect five marker protein peaks for pITP patients.	Diagnosis		artificial neural network	We constructed a diagnosis model using the ANN technique. The ANN model established a potential diagnosis platform for pITP.		Proteins in Blood spectra	human	134 patient: 64 cases pITP, 20 cases sITP, 82 controls	108	108		study		sensitivity of 96.9% (31/32), a specificity of 71.0% (54/76), and the area under the ROC curve of 0.864 in the training set, and a sensitivity of 87.5% (28/32), a specificity of 69.7% (53/76), and a positive predictive value of 75.0% (81/108) in the test set.	The artificial neural network model based on platelet protein profiling established a potential pITP diagnosis platform.
Immune thrombocytopenic purpura	3002	Point prevalence	1-5 / 10 000	Value and class	25.00	Rare hematologic disease	ok	2014	McGarvey, Peter B.; Suzek, Baris E.; Baraniuk, James N.; Rao, Shruti; Conkright, Brian; Lababidi, Samir; Sutherland, Andrea; Forshee, Richard; Madhavan, Subha	In silico analysis of autoimmune diseases and genetic relationships to vaccination against infectious diseases.	Pubmed	BMC Medical Genomics	Madhavan, S.	USA	Innovation Center for Biomedical Informatics, Georgetown University Medical Center, 2115 Wisconsin Ave NW, Suite 110, Washington, 20007, DC, USA	Eingeschlossen	reate a matrix of innate and adaptive immune mechanisms active in specific diseases, responses to vaccine antigens, adjuvants, preservatives and stabilizers, for the most common vaccine-associated AID found in the Vaccine Adverse Event Reporting System.	Prevention	The goal was to generate a high quality list of human genes associated with the four AIDs.	text mining using natural language processing (NLP)			List of vaccines, adverse events	literature	667 genes associated with RA, 448 with SLE, 49 with ITP and 73 with GBS.							Results showing unique and common gene sets, pathways, immune system categories and functional clusters of genes in four autoimmune diseases suggest it is possible to develop molecular classifications of autoimmune and inflammatory events.
Interstitial cystitis	37202	Point prevalence	1-5 / 10 000	Class only	0.00	Rare urogenital disease	ok	2018	Allen-Brady, Kristina; Rowe, Kerry; Cessna, Melissa; Lenherr, Sara; Norton, Peggy	Significant Linkage Evidence for Interstitial Cystitis/Painful Bladder Syndrome on Chromosome 3.	Pubmed	Journal of Urology	Norton, P.	USA	Division of Female Pelvic Medicine and Reconstructive Surgery, Department of Obstetrics and Gynecology, University of Utah, Salt Lake City, Utah	Eingeschlossen	hypothesized that related interstitial cystitis/painful bladder syndrome cases were more likely to have a genetic etiology	Research		natural language processing			Medical record	text										Volltext nicht verfügbar
Interstitial cystitis	37202	Point prevalence	1-5 / 10 000	Class only	0.00	Rare urogenital disease	ok	2018	Chancellor, Michael B.; Bartolone, Sarah N.; Veerecke, Andrew; Lamb, Laura E.	Crowdsourcing Disease Biomarker Discovery Research: The IP4IC Study.	Pubmed	Journal of Urology	Lamb, L.E.	USA	Oakland University William Beaumont School of Medicine, Rochester Hills, Michigan	Eingeschlossen	determine BP-RS (Bladder Permeability Defect Risk Score	Prevention		machine learning algorithm			expression of 3 urinary cytokines	urine biomarke	448 urine samples, representing 153 patients (147 females and 6 males) with interstitial cystitis/bladder pain syndrome, of whom 54 (50 females and 4 males) had Hunner lesions. A total of 159 female and 136 male controls also participated, who were age matched.				Study		A defined BP-RS was calculated to predict interstitial cystitis/bladder pain syndrome with Hunner lesions or a bladder permeability defect etiology with 89% validit			Volltext nicht verfügbar
Interstitial cystitis	37202	Point prevalence	1-5 / 10 000	Class only	0.00	Rare urogenital disease	raaus	2015	Mayer, Emeran A.; Gupta, Arpana; Kilpatrick, Lisa A.; Hong, Jui-Yang	Imaging brain mechanisms in chronic visceral pain.	Pubmed					Keine Informationen in Abstract
Interstitial cystitis	37202	Point prevalence	1-5 / 10 000	Class only	0.00	Rare urogenital disease	ok	2016	Braundmeier-Fleming, A.; Russell, Nathan T.; Yang, Wenbin; Nas, Megan Y.; Yaggie, Ryan E.; Berry, Matthew; Bachrach, Laurie; Flury, Sarah C.; Marko, Darlene S.; Bushell, Colleen B.; Welge, Michael E.; White, Bryan A.; Schaeffer, Anthony J.; Klumpp, David J.	Stool-based biomarkers of interstitial cystitis/bladder pain syndrome.	Pubmed	Scientific reports	Klumpp, D.J.	USA	Department of Urology, Feinberg School of Medicine, Northwestern University, 303 East Chicago Avenue, Chicago, IL, USA	Eingeschlossen	we hypothesized that GI and/or reproductive tract microbiota modulate IC pelvic pain	Research		identified Operational taxonomic units OTUs associated with symptom scores.			Questionnaire & Stoop sample (DNA), stool microbiome	human	Healthy controls (n = 16) IC patients (n = 18)				study	5-fold cross validation using a linear threshold model	Receiver operator characteristics (ROC) were determined for each metabolite by classic univariate analysis in MetaboAnalyst, where a marker was considered significant with area under the curve (AUC) in excess of 0.70. The metabolite with the best predictive value was identified as glyceraldehyde, a metabolite elevated in IC stool (Fig. 5B and Table 2; HMDB01051, AUC 0.98). Among the bacterial DIP…	Together, these findings suggest that DIPP species and metabolites may serve as candidates for novel IC biomarkers in stool. Functional changes in the IC microbiome may also serve as therapeutic targets for treating chronic pelvic pain.
[truncated: 220 more rows]
